# Supplementary material for: Genomics based analysis of interactions between developing B-lymphocytes and stromal cells reveal complex interactions and two-way communication
Source: BMC Genomics. 2010 Feb 12;11:108. doi: 10.1186/1471-2164-11-108 (PMC2830985; doi:10.1186/1471-2164-11-108)
Supplement: Additional file 1 — Data base information. Excel sheet with information about all receptor ligand pairs investigated in this report. [file 1471-2164-11-108-S1.XLS]

## Sheet: DLRP - Mm LocusLink added
Supplement I display the information gathered from Medline searches and Genecard information. The top of each group of genes represents the ligand and all subsequent entries represents receptors for the given ligand.
Gene symbol	Gene description			LocusLink Id (mouse)		Reference Id's
DLK1	delta-like homolog (Drosophila)			13386	7925474 | 8095043 | 7711066 | 8501199 | 15340161 | 15489334 | 2308864 | 8985741 | 15959531 | 10354070 | 15806146 | 18352842 | 12672031 | 18575777 | 16288219 | 18375047 | 17182623 | 16403460 | 15289021 | 11742219 | 8500166 | 11701723 | 10508217 | 18398438 | 18628527 | 18176563 | 18454453 | 17601927 | 17301032 | 16901742 | 15120973 | 15068508 | 12768436 | 12036964 | 11846389 | 12112016 | 12477932 |…
NOTCH1	Notch (Drosophila) homolog 1 (translocation-associated)			18128	1831692 | 16025100 | 16530044 | 16011479 | 15576031 | 12795601 | 12370315 | 11101851 | 10079256 | 9590294 | 17392684 | 16160079 | 17090547 | 19151708 | 18497996 | 16096376 | 17874453 | 16688224 | 18469855 | 17851046 | 18292500 | 17114293 | 12829602 | 18359760 | 18593473 | 18411416 | 18184405 | 16707600 | 15650752 | 15492845 | 11964309 | 18559519 | 19109228 | 17901244 | 18625637 | 17425682 | 17873…
NOTCH2	Notch (Drosophila) homolog 2			18129	17401372 | 16773578 | 17081983 | 15302935 | 12370315 | 11101851 | 10079256 | 9244302 | 7698746 | 1303260 | 10958687 | 15565166 | 15492845 | 12531696 | 19147558 | 17675579 | 18087195 | 12794074 | 17652726 | 11577080 | 15621797 | 12931033 | 17920003 | 15507668 | 11836628 | 18239137 | 16899352 | 12760378 | 9720489 | 19324937 | 19119320 | 19054571 | 19139842 | 19276344 | 19330030 | 19247373 | 1859138…
NOTCH3	Notch (Drosophila) homolog 3			18131	16009764 | 12810003 | 9388399 | 11861701 | 11559313 | 12511775 | 8878478 | 12480758 | 15057824 | 15378071 | 12370315 | 12136071 | 10802807 | 11101851 | 11032621 | 10079256 | 7835890 | 17854869 | 19006080 | 18273901 | 14714274 | 17331978 | 16492242 | 10712431 | 19242647 | 18758477 | 11891328 | 19018300 | 16796587 | 16426270 | 16107360 | 18572291 | 18022198 | 17853970 | 15694192 | 11755616 | 107162…
NOTCH4	Notch (Drosophila) homolog 4			18132	9168133 | 12873802 | 11239712 | 14651518 | 14732589 | 12627456 | 12605097 | 11407996 | 15653273 | 16378929 | 15115916 | 12589427 | 7835890 | 15211628 | 12782960 | 11803454 | 11381257 | 11381258 | 14966150 | 9693032 | 14730600 | 12370315 | 11101851 | 10932176 | 10079256 | 17696940 | 15684396 | 16894623 | 17054719 | 14701863 | 16969274 | 11585921 | 17920003 | 18184405 | 15091315 | 16538185 | 150098…
JAG1	jagged 1 (Alagille syndrome)			16449	9207788 | 12442286 | 9585603 | 12497640 | 12649809 | 12427653 | 11180599 | 11058898 | 11157803 | 9268641 | 11152664 | 10220506 | 10329626 | 16575836 | 10533065 | 12297837 | 9207787 | 11139247 | 15712272 | 15489334 | 12022040 | 11780052 | 10079256 | 9462510 | 8955070 | 7697721 | 17507991 | 17720887 | 16403414 | 15905075 | 11745040 | 10978356 | 17990101 | 18784255 | 16013021 | 12357247 | 11549580 |…
NOTCH1	Notch (Drosophila) homolog 1 (translocation-associated)			18128	1831692 | 16025100 | 16530044 | 16011479 | 15576031 | 12795601 | 12370315 | 11101851 | 10079256 | 9590294 | 17392684 | 16160079 | 17090547 | 19151708 | 18497996 | 16096376 | 17874453 | 16688224 | 18469855 | 17851046 | 18292500 | 17114293 | 12829602 | 18359760 | 18593473 | 18411416 | 18184405 | 16707600 | 15650752 | 15492845 | 11964309 | 18559519 | 19109228 | 17901244 | 18625637 | 17425682 | 17873…
NOTCH2	Notch (Drosophila) homolog 2			18129	17401372 | 16773578 | 17081983 | 15302935 | 12370315 | 11101851 | 10079256 | 9244302 | 7698746 | 1303260 | 10958687 | 15565166 | 15492845 | 12531696 | 19147558 | 17675579 | 18087195 | 12794074 | 17652726 | 11577080 | 15621797 | 12931033 | 17920003 | 15507668 | 11836628 | 18239137 | 16899352 | 12760378 | 9720489 | 19324937 | 19119320 | 19054571 | 19139842 | 19276344 | 19330030 | 19247373 | 1859138…
NOTCH3	Notch (Drosophila) homolog 3			18131	16009764 | 12810003 | 9388399 | 11861701 | 11559313 | 12511775 | 8878478 | 12480758 | 15057824 | 15378071 | 12370315 | 12136071 | 10802807 | 11101851 | 11032621 | 10079256 | 7835890 | 17854869 | 19006080 | 18273901 | 14714274 | 17331978 | 16492242 | 10712431 | 19242647 | 18758477 | 11891328 | 19018300 | 16796587 | 16426270 | 16107360 | 18572291 | 18022198 | 17853970 | 15694192 | 11755616 | 107162…
NOTCH4	Notch (Drosophila) homolog 4			18132	9168133 | 12873802 | 11239712 | 14651518 | 14732589 | 12627456 | 12605097 | 11407996 | 15653273 | 16378929 | 15115916 | 12589427 | 7835890 | 15211628 | 12782960 | 11803454 | 11381257 | 11381258 | 14966150 | 9693032 | 14730600 | 12370315 | 11101851 | 10932176 | 10079256 | 17696940 | 15684396 | 16894623 | 17054719 | 14701863 | 16969274 | 11585921 | 17920003 | 18184405 | 15091315 | 16538185 | 150098…
JAG2	jagged 2			16450	10662552 | 9315665 | 16327884 | 10079256 | 9486542 | 15292061 | 18439488 | 11006133 | 10958687 | 11549580 | 10383933 | 19054571 | 19049519 | 16899352 | 16713569 | 12551931 | 12477932 | 11700865 | 10910909 | 11056013 | 10080181 | 8948600 | 18226989 | 16245338 | 15039222 | 11641404 | 9341252 | 18418214 | 17712416 | 16118316 | 14651921 | 11578869 | 11731249 | 9920832 |
NOTCH1	Notch (Drosophila) homolog 1 (translocation-associated)			18128	1831692 | 16025100 | 16530044 | 16011479 | 15576031 | 12795601 | 12370315 | 11101851 | 10079256 | 9590294 | 17392684 | 16160079 | 17090547 | 19151708 | 18497996 | 16096376 | 17874453 | 16688224 | 18469855 | 17851046 | 18292500 | 17114293 | 12829602 | 18359760 | 18593473 | 18411416 | 18184405 | 16707600 | 15650752 | 15492845 | 11964309 | 18559519 | 19109228 | 17901244 | 18625637 | 17425682 | 17873…
NOTCH2	Notch (Drosophila) homolog 2			18129	17401372 | 16773578 | 17081983 | 15302935 | 12370315 | 11101851 | 10079256 | 9244302 | 7698746 | 1303260 | 10958687 | 15565166 | 15492845 | 12531696 | 19147558 | 17675579 | 18087195 | 12794074 | 17652726 | 11577080 | 15621797 | 12931033 | 17920003 | 15507668 | 11836628 | 18239137 | 16899352 | 12760378 | 9720489 | 19324937 | 19119320 | 19054571 | 19139842 | 19276344 | 19330030 | 19247373 | 1859138…
NOTCH3	Notch (Drosophila) homolog 3			18131	16009764 | 12810003 | 9388399 | 11861701 | 11559313 | 12511775 | 8878478 | 12480758 | 15057824 | 15378071 | 12370315 | 12136071 | 10802807 | 11101851 | 11032621 | 10079256 | 7835890 | 17854869 | 19006080 | 18273901 | 14714274 | 17331978 | 16492242 | 10712431 | 19242647 | 18758477 | 11891328 | 19018300 | 16796587 | 16426270 | 16107360 | 18572291 | 18022198 | 17853970 | 15694192 | 11755616 | 107162…
NOTCH4	Notch (Drosophila) homolog 4			18132	9168133 | 12873802 | 11239712 | 14651518 | 14732589 | 12627456 | 12605097 | 11407996 | 15653273 | 16378929 | 15115916 | 12589427 | 7835890 | 15211628 | 12782960 | 11803454 | 11381257 | 11381258 | 14966150 | 9693032 | 14730600 | 12370315 | 11101851 | 10932176 | 10079256 | 17696940 | 15684396 | 16894623 | 17054719 | 14701863 | 16969274 | 11585921 | 17920003 | 18184405 | 15091315 | 16538185 | 150098…
DLL1	delta (Drosophila)-like 1			13388	14574404 | 12975309 | 11581320 | 10688816 | 10079256 | 15908431 | 15254769 | 15492857 | 16225865 | 11823422 | 11006133 | 10958687 | 15976178 | 12684674 | 16307184 | 9858718 | 18676613 | 18320325 | 18236070 | 17234965 | 17584735 | 16317090 | 16344560 | 15851488 | 15905513 | 15605081 | 15781650 | 15509766 | 14769803 | 12794186 | 12826675 | 12482954 | 12036964 | 11912004 | 12393852 | 12050162 | 1134…
NOTCH1	Notch (Drosophila) homolog 1 (translocation-associated)			18128	1831692 | 16025100 | 16530044 | 16011479 | 15576031 | 12795601 | 12370315 | 11101851 | 10079256 | 9590294 | 17392684 | 16160079 | 17090547 | 19151708 | 18497996 | 16096376 | 17874453 | 16688224 | 18469855 | 17851046 | 18292500 | 17114293 | 12829602 | 18359760 | 18593473 | 18411416 | 18184405 | 16707600 | 15650752 | 15492845 | 11964309 | 18559519 | 19109228 | 17901244 | 18625637 | 17425682 | 17873…
NOTCH2	Notch (Drosophila) homolog 2			18129	17401372 | 16773578 | 17081983 | 15302935 | 12370315 | 11101851 | 10079256 | 9244302 | 7698746 | 1303260 | 10958687 | 15565166 | 15492845 | 12531696 | 19147558 | 17675579 | 18087195 | 12794074 | 17652726 | 11577080 | 15621797 | 12931033 | 17920003 | 15507668 | 11836628 | 18239137 | 16899352 | 12760378 | 9720489 | 19324937 | 19119320 | 19054571 | 19139842 | 19276344 | 19330030 | 19247373 | 1859138…
NOTCH3	Notch (Drosophila) homolog 3			18131	16009764 | 12810003 | 9388399 | 11861701 | 11559313 | 12511775 | 8878478 | 12480758 | 15057824 | 15378071 | 12370315 | 12136071 | 10802807 | 11101851 | 11032621 | 10079256 | 7835890 | 17854869 | 19006080 | 18273901 | 14714274 | 17331978 | 16492242 | 10712431 | 19242647 | 18758477 | 11891328 | 19018300 | 16796587 | 16426270 | 16107360 | 18572291 | 18022198 | 17853970 | 15694192 | 11755616 | 107162…
NOTCH4	Notch (Drosophila) homolog 4			18132	9168133 | 12873802 | 11239712 | 14651518 | 14732589 | 12627456 | 12605097 | 11407996 | 15653273 | 16378929 | 15115916 | 12589427 | 7835890 | 15211628 | 12782960 | 11803454 | 11381257 | 11381258 | 14966150 | 9693032 | 14730600 | 12370315 | 11101851 | 10932176 | 10079256 | 17696940 | 15684396 | 16894623 | 17054719 | 14701863 | 16969274 | 11585921 | 17920003 | 18184405 | 15091315 | 16538185 | 150098…
DLL3	delta (Drosophila)-like 3			13389	10742114 | 11923214 | 15489334 | 10364530 | 12746394 | 18676613 | 18485326 | 16344560 | 15717203 | 16303743 | 15200511 | 12791036 | 12477932 | 19268448 | 12900443 | 15122512 | 17849441 | 12141422 | 11118901 | 12868087 | 15170697 | 17143535 |
NOTCH1	Notch (Drosophila) homolog 1 (translocation-associated)			18128	1831692 | 16025100 | 16530044 | 16011479 | 15576031 | 12795601 | 12370315 | 11101851 | 10079256 | 9590294 | 17392684 | 16160079 | 17090547 | 19151708 | 18497996 | 16096376 | 17874453 | 16688224 | 18469855 | 17851046 | 18292500 | 17114293 | 12829602 | 18359760 | 18593473 | 18411416 | 18184405 | 16707600 | 15650752 | 15492845 | 11964309 | 18559519 | 19109228 | 17901244 | 18625637 | 17425682 | 17873…
NOTCH2	Notch (Drosophila) homolog 2			18129	17401372 | 16773578 | 17081983 | 15302935 | 12370315 | 11101851 | 10079256 | 9244302 | 7698746 | 1303260 | 10958687 | 15565166 | 15492845 | 12531696 | 19147558 | 17675579 | 18087195 | 12794074 | 17652726 | 11577080 | 15621797 | 12931033 | 17920003 | 15507668 | 11836628 | 18239137 | 16899352 | 12760378 | 9720489 | 19324937 | 19119320 | 19054571 | 19139842 | 19276344 | 19330030 | 19247373 | 1859138…
NOTCH3	Notch (Drosophila) homolog 3			18131	16009764 | 12810003 | 9388399 | 11861701 | 11559313 | 12511775 | 8878478 | 12480758 | 15057824 | 15378071 | 12370315 | 12136071 | 10802807 | 11101851 | 11032621 | 10079256 | 7835890 | 17854869 | 19006080 | 18273901 | 14714274 | 17331978 | 16492242 | 10712431 | 19242647 | 18758477 | 11891328 | 19018300 | 16796587 | 16426270 | 16107360 | 18572291 | 18022198 | 17853970 | 15694192 | 11755616 | 107162…
NOTCH4	Notch (Drosophila) homolog 4			18132	9168133 | 12873802 | 11239712 | 14651518 | 14732589 | 12627456 | 12605097 | 11407996 | 15653273 | 16378929 | 15115916 | 12589427 | 7835890 | 15211628 | 12782960 | 11803454 | 11381257 | 11381258 | 14966150 | 9693032 | 14730600 | 12370315 | 11101851 | 10932176 | 10079256 | 17696940 | 15684396 | 16894623 | 17054719 | 14701863 | 16969274 | 11585921 | 17920003 | 18184405 | 15091315 | 16538185 | 150098…
DLL4	delta-like 4 homolog (Drosophila)			54485	10837024 | 15340161 | 15489334 | 12975309 | 11134954 | 17916635 | 16914569 | 18339870 | 18056450 | 18577711 | 17533181 | 12482957 | 19208840 | 18055448 | 17692341 | 18435556 | 17998388 | 17822320 | 17664272 | 17157169 | 16204037 | 15820317 | 14990974 | 12684674 | 12814948 | 12200365 | 12477932 | 11798067 | 11739188 | 19413639 | 16219802 | 18545664 | 15533827 | 18758482 | 19185813 | 17143535 | 178…
NOTCH1	Notch (Drosophila) homolog 1 (translocation-associated)			18128	1831692 | 16025100 | 16530044 | 16011479 | 15576031 | 12795601 | 12370315 | 11101851 | 10079256 | 9590294 | 17392684 | 16160079 | 17090547 | 19151708 | 18497996 | 16096376 | 17874453 | 16688224 | 18469855 | 17851046 | 18292500 | 17114293 | 12829602 | 18359760 | 18593473 | 18411416 | 18184405 | 16707600 | 15650752 | 15492845 | 11964309 | 18559519 | 19109228 | 17901244 | 18625637 | 17425682 | 17873…
NOTCH2	Notch (Drosophila) homolog 2			18129	17401372 | 16773578 | 17081983 | 15302935 | 12370315 | 11101851 | 10079256 | 9244302 | 7698746 | 1303260 | 10958687 | 15565166 | 15492845 | 12531696 | 19147558 | 17675579 | 18087195 | 12794074 | 17652726 | 11577080 | 15621797 | 12931033 | 17920003 | 15507668 | 11836628 | 18239137 | 16899352 | 12760378 | 9720489 | 19324937 | 19119320 | 19054571 | 19139842 | 19276344 | 19330030 | 19247373 | 1859138…
NOTCH3	Notch (Drosophila) homolog 3			18131	16009764 | 12810003 | 9388399 | 11861701 | 11559313 | 12511775 | 8878478 | 12480758 | 15057824 | 15378071 | 12370315 | 12136071 | 10802807 | 11101851 | 11032621 | 10079256 | 7835890 | 17854869 | 19006080 | 18273901 | 14714274 | 17331978 | 16492242 | 10712431 | 19242647 | 18758477 | 11891328 | 19018300 | 16796587 | 16426270 | 16107360 | 18572291 | 18022198 | 17853970 | 15694192 | 11755616 | 107162…
NOTCH4	Notch (Drosophila) homolog 4			18132	9168133 | 12873802 | 11239712 | 14651518 | 14732589 | 12627456 | 12605097 | 11407996 | 15653273 | 16378929 | 15115916 | 12589427 | 7835890 | 15211628 | 12782960 | 11803454 | 11381257 | 11381258 | 14966150 | 9693032 | 14730600 | 12370315 | 11101851 | 10932176 | 10079256 | 17696940 | 15684396 | 16894623 | 17054719 | 14701863 | 16969274 | 11585921 | 17920003 | 18184405 | 15091315 | 16538185 | 150098…
EFNA1	ephrin-A1			13636	2233719 | 8660976 | 16710414 | 15340161 | 15489334 | 7838529 | 14707054 | 17332925 | 15585656 | 15193868 | 15649254 | 14692877 | 12794130 | 10515610 | 8070404 | 17049832 | 11519828 | 19196183 | 17980912 | 18794797 | 19074825 | 16428472 | 16169070 | 16239146 | 16051609 | 12496364 | 12477932 | 12496371 | 11278560 | 11256076 | 10730216 | 11128993 | 10366629 | 10502115 | 10341214 | 10207129 | 9693361…
EPHA1	EphA1			13835	9267020 | 16964243 | 15951569 | 12853948 | 10369740 | 2825356 | 19277044 | 16862074 | 19118217 | 16737551 | 10730216 | 10207129 | 8755474 | 18728013 | 18590698 | 11519828 | 11128993 | 9576626 | 19011600 | 18308734 | 18566674 | 18593464 | 17980912 | 18990944 | 17344846 | 16344560 | 15146197 | 12477932 | 11256076 | 10502115 | 9530499 | 1648701 | 9765210 | 9053851 | 16080997 | 14993233 | 15193868 | …
EPHA2	EphA2			13836	2174105 | 12467573 | 17192257 | 15951569 | 9119409 | 15297418 | 12494475 | 14965363 | 14767510 | 16481735 | 16969087 | 18443431 | 18079969 | 17519535 | 16428472 | 14633601 | 17154180 | 17050670 | 15649254 | 15561974 | 18097589 | 12810680 | 18425361 | 17374733 | 15671550 | 15249202 | 14679012 | 12496371 | 11146556 | 18566674 | 18172271 | 17135240 | 16236711 | 12907451 | 12400011 | 19264906 | 17332…
EPHA3	EphA3			13837	1311845 | 1737782 | 10987298 | 17192257 | 14759258 | 18814179 | 14697337 | 8188238 | 18547520 | 9751130 | 9932438 | 19351817 | 18385452 | 17344846 | 18083107 | 16941478 | 16959974 | 16239146 | 14702039 | 15355990 | 11870224 | 11877430 | 12477932 | 11256076 | 11128993 | 10730216 | 10207129 | 9685371 | 9632142 | 9576626 | 9530499 | 9245480 | 9195962 | 9267020 | 8559144 | 8070404 | 14585969 | 104986…
EPHA4	EphA4			13838	7898931 | 15489334 | 9267020 | 18695888 | 18837080 | 18790757 | 16965393 | 12775584 | 14576067 | 15313894 | 18628988 | 17344846 | 17847007 | 18083107 | 16574431 | 16540516 | 16365308 | 15994237 | 15688035 | 12761826 | 12496762 | 12084815 | 12383247 | 12477932 | 11336673 | 11256076 | 10607706 | 11085874 | 10730216 | 11128993 | 10366629 | 10207129 | 9484836 | 9632142 | 9576626 | 9530499 | 9373149 |…
EPHA5	EphA5			13839	9267020 | 9191074 | 7898931 | 7528718 | 9321686 | 17344846 | 18083107 | 16381901 | 16737551 | 15815621 | 15485908 | 15489336 | 11256076 | 11230166 | 11076863 | 10730216 | 11128993 | 10531456 | 10516308 | 10207129 | 9576626 | 9530499 | 9321687 | 8755474 | 7973638 | 10064801 | 7958948 | 19176381 | 15788771 | 10407035 | 18550633 | 16596241 | 10498278 |
EPHA7	EphA7			13841	15489334 | 14574404 | 9267020 | 7898931 | 18821581 | 18366728 | 17726105 | 16007213 | 17344846 | 17236141 | 17669470 | 16344560 | 16959974 | 14702039 | 14718574 | 12477932 | 11256076 | 11152476 | 11029633 | 10730216 | 11128993 | 10366629 | 9892426 | 10207129 | 9707552 | 9576626 | 9530499 | 9010230 | 8755474 | 8889548 | 16596241 | 9753674 | 16314414 | 10407035 | 9431814 | 11414792 | 12907451 | 165…
EPHA8	EphA8			13842	1648701 | 16710414 | 10819331 | 10498895 | 17875921 | 12681484 | 19240061 | 17344846 | 15782114 | 14986683 | 15194108 | 15271258 | 12477932 | 11416136 | 11256076 | 10730216 | 11128993 | 10515610 | 10207129 | 9576626 | 9568399 | 9530499 | 9214628 | 9361271 | 9053851 | 9267020 | 16596241 |
EFNA2	ephrin-A2			13637	9465306 | 9826538 | 15057824 | 12421992 | 17878388 | 10958785 | 9751130 | 16540516 | 16158060 | 12659632 | 11884456 | 11256076 | 11860487 | 10730216 | 11128993 | 10366629 | 10531456 | 10207087 | 10207129 | 9576626 | 9530499 | 9267020 | 8755474 | 15933513 | 14651937 | 9510181 | 8855326 | 9437019 | 18714041 | 16850319 | 16083970 | 12727645 | 12150955 | 11351336 | 10894987 | 9634566 | 9010230 | 1537…
EPHA1	EphA1			13835	9267020 | 16964243 | 15951569 | 12853948 | 10369740 | 2825356 | 19277044 | 16862074 | 19118217 | 16737551 | 10730216 | 10207129 | 8755474 | 18728013 | 18590698 | 11519828 | 11128993 | 9576626 | 19011600 | 18308734 | 18566674 | 18593464 | 17980912 | 18990944 | 17344846 | 16344560 | 15146197 | 12477932 | 11256076 | 10502115 | 9530499 | 1648701 | 9765210 | 9053851 | 16080997 | 14993233 | 15193868 | …
EPHA2	EphA2			13836	2174105 | 12467573 | 17192257 | 15951569 | 9119409 | 15297418 | 12494475 | 14965363 | 14767510 | 16481735 | 16969087 | 18443431 | 18079969 | 17519535 | 16428472 | 14633601 | 17154180 | 17050670 | 15649254 | 15561974 | 18097589 | 12810680 | 18425361 | 17374733 | 15671550 | 15249202 | 14679012 | 12496371 | 11146556 | 18566674 | 18172271 | 17135240 | 16236711 | 12907451 | 12400011 | 19264906 | 17332…
EPHA3	EphA3			13837	1311845 | 1737782 | 10987298 | 17192257 | 14759258 | 18814179 | 14697337 | 8188238 | 18547520 | 9751130 | 9932438 | 19351817 | 18385452 | 17344846 | 18083107 | 16941478 | 16959974 | 16239146 | 14702039 | 15355990 | 11870224 | 11877430 | 12477932 | 11256076 | 11128993 | 10730216 | 10207129 | 9685371 | 9632142 | 9576626 | 9530499 | 9245480 | 9195962 | 9267020 | 8559144 | 8070404 | 14585969 | 104986…
EPHA4	EphA4			13838	7898931 | 15489334 | 9267020 | 18695888 | 18837080 | 18790757 | 16965393 | 12775584 | 14576067 | 15313894 | 18628988 | 17344846 | 17847007 | 18083107 | 16574431 | 16540516 | 16365308 | 15994237 | 15688035 | 12761826 | 12496762 | 12084815 | 12383247 | 12477932 | 11336673 | 11256076 | 10607706 | 11085874 | 10730216 | 11128993 | 10366629 | 10207129 | 9484836 | 9632142 | 9576626 | 9530499 | 9373149 |…
EPHA5	EphA5			13839	9267020 | 9191074 | 7898931 | 7528718 | 9321686 | 17344846 | 18083107 | 16381901 | 16737551 | 15815621 | 15485908 | 15489336 | 11256076 | 11230166 | 11076863 | 10730216 | 11128993 | 10531456 | 10516308 | 10207129 | 9576626 | 9530499 | 9321687 | 8755474 | 7973638 | 10064801 | 7958948 | 19176381 | 15788771 | 10407035 | 18550633 | 16596241 | 10498278 |
EPHA7	EphA7			13841	15489334 | 14574404 | 9267020 | 7898931 | 18821581 | 18366728 | 17726105 | 16007213 | 17344846 | 17236141 | 17669470 | 16344560 | 16959974 | 14702039 | 14718574 | 12477932 | 11256076 | 11152476 | 11029633 | 10730216 | 11128993 | 10366629 | 9892426 | 10207129 | 9707552 | 9576626 | 9530499 | 9010230 | 8755474 | 8889548 | 16596241 | 9753674 | 16314414 | 10407035 | 9431814 | 11414792 | 12907451 | 165…
EPHA8	EphA8			13842	1648701 | 16710414 | 10819331 | 10498895 | 17875921 | 12681484 | 19240061 | 17344846 | 15782114 | 14986683 | 15194108 | 15271258 | 12477932 | 11416136 | 11256076 | 10730216 | 11128993 | 10515610 | 10207129 | 9576626 | 9568399 | 9530499 | 9214628 | 9361271 | 9053851 | 9267020 | 16596241 |
EFNA3	ephrin-A3			13638	8660976 | 16710414 | 15489334 | 7838529 | 7973638 | 18417479 | 10516308 | 12907451 | 19204726 | 17980912 | 16169070 | 15901737 | 12496762 | 12477932 | 11256076 | 10730216 | 11128993 | 10366629 | 10207129 | 9576626 | 9530499 | 9195962 | 9267020 | 8755474 | 15488702 | 10481078 | 9465306 | 18549507 | 12209731 | 10407035 | 17875741 | 16596216 | 16516143 | 16862074 | 15788771 | 14726470 |
EPHA1	EphA1			13835	9267020 | 16964243 | 15951569 | 12853948 | 10369740 | 2825356 | 19277044 | 16862074 | 19118217 | 16737551 | 10730216 | 10207129 | 8755474 | 18728013 | 18590698 | 11519828 | 11128993 | 9576626 | 19011600 | 18308734 | 18566674 | 18593464 | 17980912 | 18990944 | 17344846 | 16344560 | 15146197 | 12477932 | 11256076 | 10502115 | 9530499 | 1648701 | 9765210 | 9053851 | 16080997 | 14993233 | 15193868 | …
EPHA2	EphA2			13836	2174105 | 12467573 | 17192257 | 15951569 | 9119409 | 15297418 | 12494475 | 14965363 | 14767510 | 16481735 | 16969087 | 18443431 | 18079969 | 17519535 | 16428472 | 14633601 | 17154180 | 17050670 | 15649254 | 15561974 | 18097589 | 12810680 | 18425361 | 17374733 | 15671550 | 15249202 | 14679012 | 12496371 | 11146556 | 18566674 | 18172271 | 17135240 | 16236711 | 12907451 | 12400011 | 19264906 | 17332…
EPHA3	EphA3			13837	1311845 | 1737782 | 10987298 | 17192257 | 14759258 | 18814179 | 14697337 | 8188238 | 18547520 | 9751130 | 9932438 | 19351817 | 18385452 | 17344846 | 18083107 | 16941478 | 16959974 | 16239146 | 14702039 | 15355990 | 11870224 | 11877430 | 12477932 | 11256076 | 11128993 | 10730216 | 10207129 | 9685371 | 9632142 | 9576626 | 9530499 | 9245480 | 9195962 | 9267020 | 8559144 | 8070404 | 14585969 | 104986…
EPHA4	EphA4			13838	7898931 | 15489334 | 9267020 | 18695888 | 18837080 | 18790757 | 16965393 | 12775584 | 14576067 | 15313894 | 18628988 | 17344846 | 17847007 | 18083107 | 16574431 | 16540516 | 16365308 | 15994237 | 15688035 | 12761826 | 12496762 | 12084815 | 12383247 | 12477932 | 11336673 | 11256076 | 10607706 | 11085874 | 10730216 | 11128993 | 10366629 | 10207129 | 9484836 | 9632142 | 9576626 | 9530499 | 9373149 |…
EPHA5	EphA5			13839	9267020 | 9191074 | 7898931 | 7528718 | 9321686 | 17344846 | 18083107 | 16381901 | 16737551 | 15815621 | 15485908 | 15489336 | 11256076 | 11230166 | 11076863 | 10730216 | 11128993 | 10531456 | 10516308 | 10207129 | 9576626 | 9530499 | 9321687 | 8755474 | 7973638 | 10064801 | 7958948 | 19176381 | 15788771 | 10407035 | 18550633 | 16596241 | 10498278 |
EPHA7	EphA7			13841	15489334 | 14574404 | 9267020 | 7898931 | 18821581 | 18366728 | 17726105 | 16007213 | 17344846 | 17236141 | 17669470 | 16344560 | 16959974 | 14702039 | 14718574 | 12477932 | 11256076 | 11152476 | 11029633 | 10730216 | 11128993 | 10366629 | 9892426 | 10207129 | 9707552 | 9576626 | 9530499 | 9010230 | 8755474 | 8889548 | 16596241 | 9753674 | 16314414 | 10407035 | 9431814 | 11414792 | 12907451 | 165…
EPHA8	EphA8			13842	1648701 | 16710414 | 10819331 | 10498895 | 17875921 | 12681484 | 19240061 | 17344846 | 15782114 | 14986683 | 15194108 | 15271258 | 12477932 | 11416136 | 11256076 | 10730216 | 11128993 | 10515610 | 10207129 | 9576626 | 9568399 | 9530499 | 9214628 | 9361271 | 9053851 | 9267020 | 16596241 |
EFNA4	ephrin-A4			13639	10607706 | 8660976 | 16710414 | 15489334 | 15340161 | 7838529 | 12030849 | 18819711 | 16540516 | 12209731 | 10515610 | 12107412 | 12477932 | 11256076 | 10730216 | 11128993 | 10207129 | 10366629 | 9576626 | 9530499 | 9195962 | 9267020 | 8755474 | 19338516 | 9465306 | 19201948 | 17882704 | 16596216 | 16191161 |
EPHA1	EphA1			13835	9267020 | 16964243 | 15951569 | 12853948 | 10369740 | 2825356 | 19277044 | 16862074 | 19118217 | 16737551 | 10730216 | 10207129 | 8755474 | 18728013 | 18590698 | 11519828 | 11128993 | 9576626 | 19011600 | 18308734 | 18566674 | 18593464 | 17980912 | 18990944 | 17344846 | 16344560 | 15146197 | 12477932 | 11256076 | 10502115 | 9530499 | 1648701 | 9765210 | 9053851 | 16080997 | 14993233 | 15193868 | …
EPHA2	EphA2			13836	2174105 | 12467573 | 17192257 | 15951569 | 9119409 | 15297418 | 12494475 | 14965363 | 14767510 | 16481735 | 16969087 | 18443431 | 18079969 | 17519535 | 16428472 | 14633601 | 17154180 | 17050670 | 15649254 | 15561974 | 18097589 | 12810680 | 18425361 | 17374733 | 15671550 | 15249202 | 14679012 | 12496371 | 11146556 | 18566674 | 18172271 | 17135240 | 16236711 | 12907451 | 12400011 | 19264906 | 17332…
EPHA3	EphA3			13837	1311845 | 1737782 | 10987298 | 17192257 | 14759258 | 18814179 | 14697337 | 8188238 | 18547520 | 9751130 | 9932438 | 19351817 | 18385452 | 17344846 | 18083107 | 16941478 | 16959974 | 16239146 | 14702039 | 15355990 | 11870224 | 11877430 | 12477932 | 11256076 | 11128993 | 10730216 | 10207129 | 9685371 | 9632142 | 9576626 | 9530499 | 9245480 | 9195962 | 9267020 | 8559144 | 8070404 | 14585969 | 104986…
EPHA4	EphA4			13838	7898931 | 15489334 | 9267020 | 18695888 | 18837080 | 18790757 | 16965393 | 12775584 | 14576067 | 15313894 | 18628988 | 17344846 | 17847007 | 18083107 | 16574431 | 16540516 | 16365308 | 15994237 | 15688035 | 12761826 | 12496762 | 12084815 | 12383247 | 12477932 | 11336673 | 11256076 | 10607706 | 11085874 | 10730216 | 11128993 | 10366629 | 10207129 | 9484836 | 9632142 | 9576626 | 9530499 | 9373149 |…
EPHA5	EphA5			13839	9267020 | 9191074 | 7898931 | 7528718 | 9321686 | 17344846 | 18083107 | 16381901 | 16737551 | 15815621 | 15485908 | 15489336 | 11256076 | 11230166 | 11076863 | 10730216 | 11128993 | 10531456 | 10516308 | 10207129 | 9576626 | 9530499 | 9321687 | 8755474 | 7973638 | 10064801 | 7958948 | 19176381 | 15788771 | 10407035 | 18550633 | 16596241 | 10498278 |
EPHA7	EphA7			13841	15489334 | 14574404 | 9267020 | 7898931 | 18821581 | 18366728 | 17726105 | 16007213 | 17344846 | 17236141 | 17669470 | 16344560 | 16959974 | 14702039 | 14718574 | 12477932 | 11256076 | 11152476 | 11029633 | 10730216 | 11128993 | 10366629 | 9892426 | 10207129 | 9707552 | 9576626 | 9530499 | 9010230 | 8755474 | 8889548 | 16596241 | 9753674 | 16314414 | 10407035 | 9431814 | 11414792 | 12907451 | 165…
EPHA8	EphA8			13842	1648701 | 16710414 | 10819331 | 10498895 | 17875921 | 12681484 | 19240061 | 17344846 | 15782114 | 14986683 | 15194108 | 15271258 | 12477932 | 11416136 | 11256076 | 10730216 | 11128993 | 10515610 | 10207129 | 9576626 | 9568399 | 9530499 | 9214628 | 9361271 | 9053851 | 9267020 | 16596241 |
EFNA5	ephrin-A5			13640	9245480 | 17400922 | 10601038 | 15489334 | 8661153 | 7748564 | 18563700 | 15107857 | 15901737 | 9751130 | 18385452 | 19270726 | 18628988 | 17474147 | 12477932 | 11416136 | 11256076 | 11128993 | 10730216 | 10531456 | 10207129 | 10366629 | 9576626 | 9530499 | 9195962 | 9267020 | 8755474 | 16061656 | 11682626 | 12140366 | 11731448 | 10747867 | 15949793 | 11145737 | 11779512 | 10964955 | 10022879 | 9…
EPHA1	EphA1			13835	9267020 | 16964243 | 15951569 | 12853948 | 10369740 | 2825356 | 19277044 | 16862074 | 19118217 | 16737551 | 10730216 | 10207129 | 8755474 | 18728013 | 18590698 | 11519828 | 11128993 | 9576626 | 19011600 | 18308734 | 18566674 | 18593464 | 17980912 | 18990944 | 17344846 | 16344560 | 15146197 | 12477932 | 11256076 | 10502115 | 9530499 | 1648701 | 9765210 | 9053851 | 16080997 | 14993233 | 15193868 | …
EPHA2	EphA2			13836	2174105 | 12467573 | 17192257 | 15951569 | 9119409 | 15297418 | 12494475 | 14965363 | 14767510 | 16481735 | 16969087 | 18443431 | 18079969 | 17519535 | 16428472 | 14633601 | 17154180 | 17050670 | 15649254 | 15561974 | 18097589 | 12810680 | 18425361 | 17374733 | 15671550 | 15249202 | 14679012 | 12496371 | 11146556 | 18566674 | 18172271 | 17135240 | 16236711 | 12907451 | 12400011 | 19264906 | 17332…
EPHA3	EphA3			13837	1311845 | 1737782 | 10987298 | 17192257 | 14759258 | 18814179 | 14697337 | 8188238 | 18547520 | 9751130 | 9932438 | 19351817 | 18385452 | 17344846 | 18083107 | 16941478 | 16959974 | 16239146 | 14702039 | 15355990 | 11870224 | 11877430 | 12477932 | 11256076 | 11128993 | 10730216 | 10207129 | 9685371 | 9632142 | 9576626 | 9530499 | 9245480 | 9195962 | 9267020 | 8559144 | 8070404 | 14585969 | 104986…
EPHA4	EphA4			13838	7898931 | 15489334 | 9267020 | 18695888 | 18837080 | 18790757 | 16965393 | 12775584 | 14576067 | 15313894 | 18628988 | 17344846 | 17847007 | 18083107 | 16574431 | 16540516 | 16365308 | 15994237 | 15688035 | 12761826 | 12496762 | 12084815 | 12383247 | 12477932 | 11336673 | 11256076 | 10607706 | 11085874 | 10730216 | 11128993 | 10366629 | 10207129 | 9484836 | 9632142 | 9576626 | 9530499 | 9373149 |…
EPHA5	EphA5			13839	9267020 | 9191074 | 7898931 | 7528718 | 9321686 | 17344846 | 18083107 | 16381901 | 16737551 | 15815621 | 15485908 | 15489336 | 11256076 | 11230166 | 11076863 | 10730216 | 11128993 | 10531456 | 10516308 | 10207129 | 9576626 | 9530499 | 9321687 | 8755474 | 7973638 | 10064801 | 7958948 | 19176381 | 15788771 | 10407035 | 18550633 | 16596241 | 10498278 |
EPHA7	EphA7			13841	15489334 | 14574404 | 9267020 | 7898931 | 18821581 | 18366728 | 17726105 | 16007213 | 17344846 | 17236141 | 17669470 | 16344560 | 16959974 | 14702039 | 14718574 | 12477932 | 11256076 | 11152476 | 11029633 | 10730216 | 11128993 | 10366629 | 9892426 | 10207129 | 9707552 | 9576626 | 9530499 | 9010230 | 8755474 | 8889548 | 16596241 | 9753674 | 16314414 | 10407035 | 9431814 | 11414792 | 12907451 | 165…
EPHA8	EphA8			13842	1648701 | 16710414 | 10819331 | 10498895 | 17875921 | 12681484 | 19240061 | 17344846 | 15782114 | 14986683 | 15194108 | 15271258 | 12477932 | 11416136 | 11256076 | 10730216 | 11128993 | 10515610 | 10207129 | 9576626 | 9568399 | 9530499 | 9214628 | 9361271 | 9053851 | 9267020 | 16596241 |
EFNB1	ephrin-B1			13641	15959873 | 16526919 | 15772651 | 15340161 | 15124102 | 15489334 | 15166289 | 10197531 | 7774950 | 8070404 | 7973638 | 17567680 | 18314490 | 18043713 | 14642617 | 8798744 | 12209731 | 12475948 | 17204606 | 15351694 | 19196183 | 17942634 | 18669648 | 18627045 | 17906625 | 17591954 | 15725075 | 14576067 | 14988728 | 12919674 | 12730115 | 12384430 | 12086872 | 12223469 | 12084815 | 12136247 | 1247793…
EPHB1	EphB1			270190	8666391 | 11713248 | 15340161 | 8798570 | 18931529 | 18034775 | 18424888 | 12925710 | 15107421 | 10669731 | 15722342 | 14576067 | 18187866 | 18649358 | 18593464 | 18628988 | 17344846 | 18057206 | 15951569 | 14702039 | 12084815 | 12118063 | 12477932 | 12223469 | 11256076 | 11140838 | 10730216 | 11128993 | 10066262 | 10207129 | 9576626 | 9736245 | 9499402 | 9530499 | 9430661 | 9267020 | 9245480 | 8…
EPHB2	EphB2			13844	16155194 | 1648701 | 8589679 | 9696046 | 8033077 | 7688222 | 9933164 | 7898931 | 17192257 | 16710414 | 15951569 | 15300251 | 10508479 | 7601466 | 16166419 | 15126357 | 18695888 | 16272170 | 11494128 | 15718372 | 11585923 | 18713744 | 16740153 | 16840724 | 9233798 | 15821731 | 10644995 | 10570155 | 15722342 | 15107857 | 11780069 | 8798570 | 18682749 | 18691976 | 18628988 | 17655843 | 17234965 | 17…
EPHB3	EphB3			13845	8397371 | 15489334 | 15536074 | 9751130 | 18978678 | 17344846 | 18083107 | 15951569 | 11956217 | 12477932 | 11256076 | 10730216 | 11128993 | 9990854 | 10207129 | 9707552 | 9484836 | 9576626 | 9530499 | 9674711 | 9267020 | 8798744 | 16554460 | 11404090 | 16681403 | 12907451 | 18281782 | 16516143 | 15289137 | 10775579 | 19349369 | 17906625 | 16596241 | 16862074 | 16801213 | 16251210 | 15223334 | 15…
EPHB4	EphB4			13846	8188704 | 15951569 | 15489334 | 11239002 | 11929761 | 15930280 | 17353927 | 18231102 | 16615113 | 17510705 | 15358160 | 12734395 | 16867992 | 16424904 | 16171530 | 14764452 | 17611172 | 16840724 | 16343615 | 15126321 | 8831703 | 12235151 | 11920461 | 10518221 | 19035475 | 17234965 | 15722342 | 15193868 | 18340006 | 18593464 | 18691976 | 18669648 | 17344846 | 17196593 | 16982731 | 16322467 | 16205…
EPHB6	EphB6			13848	15955811 | 9207182 | 19234485 | 18754880 | 15340161 | 12690205 | 12517763 | 12853948 | 11713248 | 14612926 | 10984508 | 10831073 | 11466354 | 18819711 | 18632665 | 18425388 | 17344846 | 16364251 | 16959974 | 16169070 | 15489334 | 12393850 | 12477932 | 11256076 | 10730216 | 11128993 | 10648835 | 10207129 | 9707552 | 9576626 | 9530499 | 9267020 | 8889548 | 12379224 | 16596241 | 16516143 | 15147954 |
EPHA4	EphA4			13838	7898931 | 15489334 | 9267020 | 18695888 | 18837080 | 18790757 | 16965393 | 12775584 | 14576067 | 15313894 | 18628988 | 17344846 | 17847007 | 18083107 | 16574431 | 16540516 | 16365308 | 15994237 | 15688035 | 12761826 | 12496762 | 12084815 | 12383247 | 12477932 | 11336673 | 11256076 | 10607706 | 11085874 | 10730216 | 11128993 | 10366629 | 10207129 | 9484836 | 9632142 | 9576626 | 9530499 | 9373149 |…
EFNB2	ephrin-B2			13642	9533549 | 16007075 | 15951569 | 15057823 | 15489334 | 8559144 | 7534404 | 7833926 | 17611172 | 15471957 | 15083195 | 19035475 | 15998730 | 10648835 | 18580054 | 18300229 | 14499344 | 17380111 | 18570897 | 18488039 | 16343615 | 15996027 | 12206665 | 17196593 | 11920461 | 15718372 | 15193868 | 11780069 | 18836096 | 18713744 | 18669648 | 18231102 | 19108727 | 19036148 | 18445690 | 17204606 | 1686799…
EPHB1	EphB1			270190	8666391 | 11713248 | 15340161 | 8798570 | 18931529 | 18034775 | 18424888 | 12925710 | 15107421 | 10669731 | 15722342 | 14576067 | 18187866 | 18649358 | 18593464 | 18628988 | 17344846 | 18057206 | 15951569 | 14702039 | 12084815 | 12118063 | 12477932 | 12223469 | 11256076 | 11140838 | 10730216 | 11128993 | 10066262 | 10207129 | 9576626 | 9736245 | 9499402 | 9530499 | 9430661 | 9267020 | 9245480 | 8…
EPHB2	EphB2			13844	16155194 | 1648701 | 8589679 | 9696046 | 8033077 | 7688222 | 9933164 | 7898931 | 17192257 | 16710414 | 15951569 | 15300251 | 10508479 | 7601466 | 16166419 | 15126357 | 18695888 | 16272170 | 11494128 | 15718372 | 11585923 | 18713744 | 16740153 | 16840724 | 9233798 | 15821731 | 10644995 | 10570155 | 15722342 | 15107857 | 11780069 | 8798570 | 18682749 | 18691976 | 18628988 | 17655843 | 17234965 | 17…
EPHB3	EphB3			13845	8397371 | 15489334 | 15536074 | 9751130 | 18978678 | 17344846 | 18083107 | 15951569 | 11956217 | 12477932 | 11256076 | 10730216 | 11128993 | 9990854 | 10207129 | 9707552 | 9484836 | 9576626 | 9530499 | 9674711 | 9267020 | 8798744 | 16554460 | 11404090 | 16681403 | 12907451 | 18281782 | 16516143 | 15289137 | 10775579 | 19349369 | 17906625 | 16596241 | 16862074 | 16801213 | 16251210 | 15223334 | 15…
EPHB4	EphB4			13846	8188704 | 15951569 | 15489334 | 11239002 | 11929761 | 15930280 | 17353927 | 18231102 | 16615113 | 17510705 | 15358160 | 12734395 | 16867992 | 16424904 | 16171530 | 14764452 | 17611172 | 16840724 | 16343615 | 15126321 | 8831703 | 12235151 | 11920461 | 10518221 | 19035475 | 17234965 | 15722342 | 15193868 | 18340006 | 18593464 | 18691976 | 18669648 | 17344846 | 17196593 | 16982731 | 16322467 | 16205…
EPHB6	EphB6			13848	15955811 | 9207182 | 19234485 | 18754880 | 15340161 | 12690205 | 12517763 | 12853948 | 11713248 | 14612926 | 10984508 | 10831073 | 11466354 | 18819711 | 18632665 | 18425388 | 17344846 | 16364251 | 16959974 | 16169070 | 15489334 | 12393850 | 12477932 | 11256076 | 10730216 | 11128993 | 10648835 | 10207129 | 9707552 | 9576626 | 9530499 | 9267020 | 8889548 | 12379224 | 16596241 | 16516143 | 15147954 |
EPHA4	EphA4			13838	7898931 | 15489334 | 9267020 | 18695888 | 18837080 | 18790757 | 16965393 | 12775584 | 14576067 | 15313894 | 18628988 | 17344846 | 17847007 | 18083107 | 16574431 | 16540516 | 16365308 | 15994237 | 15688035 | 12761826 | 12496762 | 12084815 | 12383247 | 12477932 | 11336673 | 11256076 | 10607706 | 11085874 | 10730216 | 11128993 | 10366629 | 10207129 | 9484836 | 9632142 | 9576626 | 9530499 | 9373149 |…
EFNB3	ephrin-B3			13643	9126477 | 16477309 | 15340161 | 15489334 | 10197531 | 8808709 | 16951161 | 18676680 | 18632560 | 18057206 | 14702039 | 15047175 | 12383247 | 12477932 | 11920461 | 11256076 | | 10730216 | 11128993 | 10207129 | 9484836 | 9576626 | 9530499 | 9267020 | 16596216 | 10984508 | 10037197 | 18488039 | 18054977 | 12695554 | 19029907 | 18815311 | 17204606 | 17978191 | 16939977 | 17090524 | 16127692 | 1572081…
EPHB1	EphB1			270190	8666391 | 11713248 | 15340161 | 8798570 | 18931529 | 18034775 | 18424888 | 12925710 | 15107421 | 10669731 | 15722342 | 14576067 | 18187866 | 18649358 | 18593464 | 18628988 | 17344846 | 18057206 | 15951569 | 14702039 | 12084815 | 12118063 | 12477932 | 12223469 | 11256076 | 11140838 | 10730216 | 11128993 | 10066262 | 10207129 | 9576626 | 9736245 | 9499402 | 9530499 | 9430661 | 9267020 | 9245480 | 8…
EPHB2	EphB2			13844	16155194 | 1648701 | 8589679 | 9696046 | 8033077 | 7688222 | 9933164 | 7898931 | 17192257 | 16710414 | 15951569 | 15300251 | 10508479 | 7601466 | 16166419 | 15126357 | 18695888 | 16272170 | 11494128 | 15718372 | 11585923 | 18713744 | 16740153 | 16840724 | 9233798 | 15821731 | 10644995 | 10570155 | 15722342 | 15107857 | 11780069 | 8798570 | 18682749 | 18691976 | 18628988 | 17655843 | 17234965 | 17…
EPHB3	EphB3			13845	8397371 | 15489334 | 15536074 | 9751130 | 18978678 | 17344846 | 18083107 | 15951569 | 11956217 | 12477932 | 11256076 | 10730216 | 11128993 | 9990854 | 10207129 | 9707552 | 9484836 | 9576626 | 9530499 | 9674711 | 9267020 | 8798744 | 16554460 | 11404090 | 16681403 | 12907451 | 18281782 | 16516143 | 15289137 | 10775579 | 19349369 | 17906625 | 16596241 | 16862074 | 16801213 | 16251210 | 15223334 | 15…
EPHB4	EphB4			13846	8188704 | 15951569 | 15489334 | 11239002 | 11929761 | 15930280 | 17353927 | 18231102 | 16615113 | 17510705 | 15358160 | 12734395 | 16867992 | 16424904 | 16171530 | 14764452 | 17611172 | 16840724 | 16343615 | 15126321 | 8831703 | 12235151 | 11920461 | 10518221 | 19035475 | 17234965 | 15722342 | 15193868 | 18340006 | 18593464 | 18691976 | 18669648 | 17344846 | 17196593 | 16982731 | 16322467 | 16205…
EPHB6	EphB6			13848	15955811 | 9207182 | 19234485 | 18754880 | 15340161 | 12690205 | 12517763 | 12853948 | 11713248 | 14612926 | 10984508 | 10831073 | 11466354 | 18819711 | 18632665 | 18425388 | 17344846 | 16364251 | 16959974 | 16169070 | 15489334 | 12393850 | 12477932 | 11256076 | 10730216 | 11128993 | 10648835 | 10207129 | 9707552 | 9576626 | 9530499 | 9267020 | 8889548 | 12379224 | 16596241 | 16516143 | 15147954 |
EPHA4	EphA4			13838	7898931 | 15489334 | 9267020 | 18695888 | 18837080 | 18790757 | 16965393 | 12775584 | 14576067 | 15313894 | 18628988 | 17344846 | 17847007 | 18083107 | 16574431 | 16540516 | 16365308 | 15994237 | 15688035 | 12761826 | 12496762 | 12084815 | 12383247 | 12477932 | 11336673 | 11256076 | 10607706 | 11085874 | 10730216 | 11128993 | 10366629 | 10207129 | 9484836 | 9632142 | 9576626 | 9530499 | 9373149 |…
TNF	tumor necrosis factor (TNF superfamily, member 2)			21926	12190096 | 11404167 | 6392892 | 15016407 | 15902922 | 11689215 | 11319647 | 15841043 | 15585313 | 12828656 | 14720421 | 16107511 | 16389181 | 15507967 | 15189946 | 15120189 | 15555301 | 15355698 | 12559634 | 11896460 | 11988644 | 11851889 | 12451269 | 11298547 | 11163081 | 10450718 | 7935762 | 16254197 | 15714129 | 15820084 | 15832029 | 16051275 | 16148556 | 15917409 | 15548263 | 15219382 | 15273…
TNFRSF1A	tumor necrosis factor receptor superfamily, member 1A			21937	2158863 | 13130484 | 14872483 | 10902757 | 12730509 | 1315717 | 15842589 | 16142859 | 11163081 | 15526005 | 11598334 | 16234278 | 15851552 | 16153798 | 15492850 | 15071491 | 15457442 | 12209507 | 11443543 | 9915703 | 9557650 | 1702293 | 1698610 | 15787661 | 16277675 | 15586174 | 15692984 | 16282562 | 15018649 | 15274667 | 15465831 | 15489334 | 14702039 | 15146559 | 14694358 | 15063762 | 14610673 …
TNFRSF1B	tumor necrosis factor receptor superfamily, member 1B			21938	12161545 | 11762942 | 11197692 | 12049175 | 12739039 | 15071724 | 16003175 | 12730509 | 15585313 | 16277675 | 8661109 | 16142859 | 15842589 | 15863392 | 15555301 | 15142217 | 15355698 | 1328224 | 15022314 | 12209506 | 11169260 | 11600223 | 11371414 | 11163081 | 8069916 | 15787661 | 15274667 | 15212671 | 14872483 | 15526005 | 14651520 | 15457442 | 12601524 | 12858434 | 14565595 | 11961180 | 112851…
LTBR	lymphotoxin beta receptor (TNFR superfamily, member 3)			17000	8171323 | 8486360 | 8663299 | 10207006 | 10799510 | 9626059 | 8995654 | 9511754 | 15489334 | 12485937 | 10200501 | 9202035 | 15917993 | 12419817 | 18347013 | 18292573 | 12571250 | 12169272 | 14517219 | 9817170 | 18412315 | 12566458 | 17896993 | 17010447 | 10318773 | 12393901 | 12466117 | 9122217 | 8660894 | 17336158 | 17360402 | 16934497 | 16002734 | 14702039 | 12730115 | 12761501 | 12083416 | 12…
TNFSF7	tumor necrosis factor (ligand) superfamily, member 7			21948	8120384 | 8387892 | 15489334 | 16892042 | 11980654 | 8120385 | 15188362 | 16751420 | 18256142 | 17132225 | 9366422 | 7479974 | 19109206 | 11920585 | 9862673 | 19029446 | 15723067 | 15153937 | 8186199 | 7706711 | 12009595 | 2163351 | 18216294 | 19018300 | 17615291 | 17548342 | 15128787 | 12926832 | 12100033 | 12031769 | 12477932 | 12197885 | 11728341 | 10800994 | 9767422 | 9177220 | 8690463 | 8580…
TNFRSF7	tumor necrosis factor receptor superfamily, member 7			21940	1655907 | 1334106 | 14702039 | 15340161 | 15489334 | 9692890 | 9177220 | 8530100 | 2442250 | 12685844 | 9794406 | 9582383 | 18322179 | 16751420 | 15723067 | 10809378 | 7479974 | 16272303 | 14556986 | 12743427 | 9862673 | 9767422 | 15356138 | 19290077 | 19109206 | 18216294 | 18774388 | 18005092 | 18512812 | 17942751 | 17785788 | 17475894 | 17548342 | 16951333 | 16802356 | 15685542 | 15230280 | 153…
LTA	lymphotoxin alpha (TNF superfamily, member 1)			16992	15457442 | 1670638 | 15969671 | 15583987 | 11210078 | 11591192 | 12828656 | 15533732 | 12558135 | 11732226 | 16107511 | 12559634 | 15890243 | 16389181 | 15851552 | 16135717 | 15219382 | 15041959 | 15639929 | 12746914 | 12651071 | 12906716 | 11258696 | 11544434 | 11334675 | 11163081 | 11194890 | 1451807 | 17353895 | 15811521 | 16298864 | 15951664 | 15649304 | 16313841 | 15843211 | 15699425 | 15718…
TNFRSF1A	tumor necrosis factor receptor superfamily, member 1A			21937	2158863 | 13130484 | 14872483 | 10902757 | 12730509 | 1315717 | 15842589 | 16142859 | 11163081 | 15526005 | 11598334 | 16234278 | 15851552 | 16153798 | 15492850 | 15071491 | 15457442 | 12209507 | 11443543 | 9915703 | 9557650 | 1702293 | 1698610 | 15787661 | 16277675 | 15586174 | 15692984 | 16282562 | 15018649 | 15274667 | 15465831 | 15489334 | 14702039 | 15146559 | 14694358 | 15063762 | 14610673 …
TNFRSF1B	tumor necrosis factor receptor superfamily, member 1B			21938	12161545 | 11762942 | 11197692 | 12049175 | 12739039 | 15071724 | 16003175 | 12730509 | 15585313 | 16277675 | 8661109 | 16142859 | 15842589 | 15863392 | 15555301 | 15142217 | 15355698 | 1328224 | 15022314 | 12209506 | 11169260 | 11600223 | 11371414 | 11163081 | 8069916 | 15787661 | 15274667 | 15212671 | 14872483 | 15526005 | 14651520 | 15457442 | 12601524 | 12858434 | 14565595 | 11961180 | 112851…
TNFRSF14	tumor necrosis factor receptor superfamily, member 14 (herpesvirus entry mediator)			230979	9162061 | 8898196 | 9153189 | 11756979 | 16169851 | 15340161 | 15489334 | 12975309 | 11511370 | 9162022 | 18502984 | 12466117 | 11976496 | 12915568 | 19332782 | 19110536 | 19023130 | 18671825 | 18029348 | 18987746 | 18193050 | 17405920 | 17947707 | 17010447 | 17474147 | 17353931 | 16797773 | 16169070 | 16131544 | 15917993 | 15568026 | 15767456 | 15647361 | 15110526 | 15301860 | 14749527 | 1208687…
LTBR	lymphotoxin beta receptor (TNFR superfamily, member 3)			17000	8171323 | 8486360 | 8663299 | 10207006 | 10799510 | 9626059 | 8995654 | 9511754 | 15489334 | 12485937 | 10200501 | 9202035 | 15917993 | 12419817 | 18347013 | 18292573 | 12571250 | 12169272 | 14517219 | 9817170 | 18412315 | 12566458 | 17896993 | 17010447 | 10318773 | 12393901 | 12466117 | 9122217 | 8660894 | 17336158 | 17360402 | 16934497 | 16002734 | 14702039 | 12730115 | 12761501 | 12083416 | 12…
TNFSF8	tumor necrosis factor (ligand) superfamily, member 8			21949	9349718 | 8391931 | 11960307 | 10878352 | 7528856 | 11728464 | 9558389 | 12553555 | 16964309 | 19208589 | 18636124 | 18689277 | 16372246 | 11754357 | 12477932 | 11751393 | 9524575 | 8161776 | 8701986 | 9058727 | 10768840 | 8871664 | 10908157 | 10556192 | 16771849 | 11484890 | 17268792 | 10512160 | 9620669 | 8896393 | 9933429 | 9209650 | 18825741 | 11815953 | 11552987 | 16920944 | 8836404 | 752790…
TNFRSF8	tumor necrosis factor receptor superfamily, member 8			21941	1310894 | 7527901 | 11960307 | 9511754 | 12648280 | 9168896 | 8999898 | 8627180 | 8839832 | 1330892 | 17965727 | 15356338 | 16152613 | 17106517 | 12875982 | 8662842 | 15644135 | 11971184 | 8183550 | 12165500 | 10641597 | 14726963 | 11891807 | 12553555 | 11728464 | 19243308 | 17557078 | 15050749 | 15291361 | 12568298 | 10764746 | 18793267 | 18983807 | 19131627 | 19100393 | 18714536 | 17973241 | 17…
LTB	lymphotoxin beta (TNF superfamily, member 3)			16994	7916655 | 9299492 | 15969671 | 1714477 | 15077289 | 15489334 | 14656967 | 10202016 | 18379788 | 15248211 | 7995952 | 9317127 | 17981284 | 18292573 | 19115949 | 16702430 | 15910501 | 15034048 | 12474234 | 11823516 | 12477932 | 10318773 | 9480751 | 9545284 | 9235946 | 10668961 | 9185077 | 9367684 | 8629302 | 8824804 | 8586432 | 7590964 | 7601445 | 8081366 | 8499947 | 1671667 | 1670638 | 2995927 | 1…
LTBR	lymphotoxin beta receptor (TNFR superfamily, member 3)			17000	8171323 | 8486360 | 8663299 | 10207006 | 10799510 | 9626059 | 8995654 | 9511754 | 15489334 | 12485937 | 10200501 | 9202035 | 15917993 | 12419817 | 18347013 | 18292573 | 12571250 | 12169272 | 14517219 | 9817170 | 18412315 | 12566458 | 17896993 | 17010447 | 10318773 | 12393901 | 12466117 | 9122217 | 8660894 | 17336158 | 17360402 | 16934497 | 16002734 | 14702039 | 12730115 | 12761501 | 12083416 | 12…
TNFSF5	tumor necrosis factor (ligand) superfamily, member 5 (hyper-IgM syndrome)			21947	7678782 | 9605317 | 11676606 | 14962968 | 7532185 | 7679206 | 7678552 | 7679801 | 1280226 | 16378074 | 15489334 | 15307939 | 12955358 | 12140747 | 9746782 | 9150729 | 8889581 | 8626375 | 8550833 | 7999797 | 7717401 | 8589998 | 8094231 | 1427881 | 1281209 | 1385114 | 17237414 | 12427285 | 16777115 | 16393964 | 16464740 | 15315967 | 12738634 | 12209602 | 9873085 | 15795254 | 14662879 | 10510350 | 7…
TNFRSF5	tumor necrosis factor receptor superfamily, member 5			21939	9718306 | 11172023 | 12005438 | 11676606 | 10984535 | 9605317 | 16279844 | 9511754 | 16127217 | 11675497 | 9432981 | 15272925 | 15340161 | 15489334 | 14695541 | 15367912 | 14611700 | 11780052 | 9037712 | 7530216 | 7533327 | 7687385 | 2475341 | 2998589 | 17534894 | 18603231 | 12576427 | 16964404 | 16033859 | 12676820 | 11562359 | 17967972 | 14651941 | 14742996 | 12209092 | 7543281 | 18548529 | 157…
TNFSF6	tumor necrosis factor (ligand) superfamily, member 6			14103	8787672 | 7826947 | 16158329 | 12559631 | 15674374 | 11036836 | 9228058 | 16710414 | 15937082 | 15806311 | 16181301 | 16313826 | 16186185 | 15996722 | 16163374 | 15240787 | 14739535 | 15489334 | 15042330 | 15218339 | 14698859 | 11965496 | 11845233 | 11438180 | 9427603 | 9022072 | 7528780 | 7980502 | 15962391 | 16318909 | 15480896 | 15579659 | 15019279 | 14739407 | 11500835 | 11559749 | 18392917 |…
TNFRSF6	tumor necrosis factor receptor superfamily, member 6			14102	9787134 | 10090885 | 16158329 | 10620127 | 15937082 | 11418480 | 14672901 | 11036836 | 9028321 | 15929764 | 16148554 | 15240787 | 12516573 | 12188927 | 11550967 | 11436125 | 10535980 | 9927496 | 10340403 | 9821419 | 9322534 | 9028957 | 8929361 | 8967952 | 7540117 | 7533181 | 1375228 | 15894356 | 15838728 | 15806311 | 16313826 | 15695771 | 16163374 | 15637757 | 15672026 | 15996722 | 15465831 | 150…
TNFRSF6B	tumor necrosis factor receptor superfamily, member 6b, decoy			79201	10318773 | 9872321 | 10655513 | 15489334 | 12975309 | 11780052 | 18376232 | 18251184 | 12794752 | 18813347 | 18695885 | 17393415 | 15661928 | 15627206 | 15475369 | 18006694 | 18991242 | 18349319 | 18757243 | 17968950 | 16210617 | 14697332 | 12397645 | 14688085 | 11390428 | 16040301 | 14500635 | 11994433 | 14657214 | 17687076 | 17010447 | 15215185 | 12466117 | 18758464 | 19305072 | 19204726 | 1867…
TNFSF13	tumor necrosis factor (ligand) superfamily, member 13			69583	9743536 | 12730512 | 10706119 | 15489334 | 12975309 | 11571266 | 10973284 | 10331498 | 18718031 | 17968879 | 18204790 | 17307753 | 16239971 | 15851487 | 14504101 | 18838478 | 18366696 | 15846369 | 17768131 | 12370363 | 18046446 | 16914324 | 16094704 | 16087247 | 10956646 | 11565755 | 12411489 | 16919470 | 15542592 | 17942754 | 19074885 | 18618015 | 18403603 | 18328673 | 17896803 | 17569747 | 1711…
TNFRSF13B	tumor necrosis factor receptor superfamily, member 13b			57916	9311921 | 16007086 | 10956646 | 15542592 | 14702039 | 10880535 | 10973284 | 17550853 | 17171762 | 16007087 | 16960154 | 18046446 | 15827134 | 14512299 | 16919470 | 10920230 | 19207947 | 19392801 | 19056482 | 19074885 | 18981294 | 18051214 | 17539903 | 17983875 | 17917015 | 17492055 | 17392798 | 17464555 | 17119122 | 18025170 | 17392797 | 17154264 | 16931039 | 16618819 | 16914324 | 12477932 | 1088…
TNFRSF17	tumor necrosis factor receptor superfamily, member 17			21935	8165126 | 11528522 | 1396583 | 10903733 | 10908663 | 12721620 | 15542592 | 10801128 | 10973284 | 10493829 | 15692072 | 17968879 | 18025170 | 14512299 | 16960154 | 15846369 | 8527407 | 17825416 | 16919470 | 16931039 | 15616553 | 15301860 | 11981324 | 12477932 | 11960555 | 15697217 | 14764606 | 18025285 | 17418023 | 10880534 | 1286880 | 18403603 | 17621271 | 19175985 | 17444957 | 16157322 | 1279648…
TNFSF10	tumor necrosis factor (ligand) superfamily, member 10			22035	8777713 | 8663110 | 16040132 | 15489334 | 11781716 | 10549288 | 10542098 | 10485660 | 15916713 | 15539085 | 17702740 | 16007425 | 17617740 | 16785986 | 18780288 | 12592338 | 12140294 | 18063697 | 17110373 | 16863850 | 15990565 | 12517970 | 12604406 | 12421985 | 12488957 | 18338379 | 18451172 | 18599181 | 17683987 | 15809718 | 15110168 | 15041704 | 12576447 | 11994437 | 11059770 | 10960444 | 17982…
TNFRSF10A	tumor necrosis factor receptor superfamily, member 10a			21933	9082980 | 16012731 | 15975957 | 9430227 | 16217763 | 9311998 | 15863153 | 18165900 | 17081983 | 15489334 | 18421578 | 15972852 | 18789900 | 16544055 | 19074831 | 16778114 | 12649168 | 10594023 | 9430228 | 18203008 | 16051735 | 14576771 | 14534720 | 19212626 | 17160022 | 17035413 | 17075118 | 18981952 | 15757891 | 15452120 | 12808117 | 12839575 | 9382840 | 19070628 | 18556450 | 18163425 | 17983809…
TNFRSF10B	tumor necrosis factor receptor superfamily, member 10b			21933	9311998 | 9285725 | 9430227 | 9325248 | 9373179 | 15489334 | 14759258 | 12975309 | 10549288 | 10542098 | 10072170 | 9326928 | 9242611 | 9242610 | 19230044 | 15485835 | 19037087 | 15520016 | 18424742 | 18593935 | 17027647 | 16007131 | 18219321 | 17968315 | 17548900 | 17922852 | 16778114 | 16980044 | 16544055 | 16046522 | 14688276 | 15356269 | 11696376 | 19074831 | 18341587 | 18534188 | 18203008 | …
TNFRSF10C	tumor necrosis factor receptor superfamily, member 10c, decoy without an intracellular domain			21933	9314565 | 9325248 | 9373179 | 9242610 | 9242611 | 15340161 | 15489334 | 12975309 | 9551946 | 10435597 | 14623878 | 17265502 | 16980609 | 14999791 | 18345033 | 11848467 | 12808117 | 12390973 | 18460741 | 15921376 | 15916713 | 11859410 | 9613612 | 17690453 | 11024459 | 19035483 | 18590575 | 18511705 | 17522430 | 16046522 | 16169070 | 16174727 | 15990565 | 15207703 | 15538968 | 15301860 | 12488957 |…
TNFRSF10D	tumor necrosis factor receptor superfamily, member 10d, decoy with truncated death domain			21933	9537512 | 9382840 | 9430226 | 15340161 | 15489334 | 12975309 | 14999791 | 18981952 | 17522430 | 16980609 | 16934748 | 15916713 | 12808117 | 18460741 | 15921376 | 12421985 | 11956107 | 11420819 | 12390973 | 18980997 | 17545522 | 17353931 | 16799475 | 16046522 | 16174727 | 15990565 | 16319225 | 14702039 | 15919363 | 15301860 | 15538968 | 12915532 | 12488957 | 12477932 | 11844843 | 10754286 | 102298…
TNFRSF11B	tumor necrosis factor receptor superfamily, member 11b (osteoprotegerin)			18383	9108485 | 15312251 | 14508625 | 9492069 | 12181640 | 16249885 | 16151677 | 9603945 | 12213850 | 16343827 | 15978970 | 15782282 | 15223723 | 15292302 | 14680982 | 12189164 | 15340161 | 15489334 | 15059506 | 14999524 | 12054556 | 12096838 | 12073153 | 11505389 | 12110935 | 9688283 | 9571159 | 9478964 | 9168977 | 17702740 | 12364420 | 15799029 | 18931513 | 18040268 | 18676739 | 17328075 | 17970704 |…
TNFSF11	tumor necrosis factor (ligand) superfamily, member 11			21943	9312132 | 9367155 | 15476205 | 16249885 | 17632511 | 10708588 | 15489334 | 9568710 | 18539107 | 17702740 | 17328075 | 17970704 | 18668542 | 18298349 | 18072013 | 16700737 | 12574344 | 12469211 | 11741951 | 17891780 | 18565244 | 18381203 | 17195907 | 10224132 | 18319315 | 18634923 | 18928898 | 15205949 | 12817763 | 18565252 | 18369625 | 15731115 | 14751235 | 15377473 | 19131500 | 18061491 | 157949…
TNFRSF11A	tumor necrosis factor receptor superfamily, member 11a, activator of NFKB			21934	9367155 | 18606301 | 9774460 | 10615125 | 16249885 | 16151677 | 9878548 | 16083856 | 10075662 | 17115234 | 18367263 | 16960694 | 11771666 | 11762937 | 9685412 | 19008470 | 19085839 | 16052586 | 15248232 | 12568416 | 10677500 | 18061491 | 18008334 | 17447113 | 17546619 | 11675352 | 10025951 | 18928898 | 17876645 | 15750601 | 12933809 | 12296995 | 18311801 | 17895323 | 17288531 | 16953816 | 1621526…
TNFRSF11B	tumor necrosis factor receptor superfamily, member 11b (osteoprotegerin)			18383	9108485 | 15312251 | 14508625 | 9492069 | 12181640 | 16249885 | 16151677 | 9603945 | 12213850 | 16343827 | 15978970 | 15782282 | 15223723 | 15292302 | 14680982 | 12189164 | 15340161 | 15489334 | 15059506 | 14999524 | 12054556 | 12096838 | 12073153 | 11505389 | 12110935 | 9688283 | 9571159 | 9478964 | 9168977 | 17702740 | 12364420 | 15799029 | 18931513 | 18040268 | 18676739 | 17328075 | 17970704 |…
TNFSF9	tumor necrosis factor (ligand) superfamily, member 9			21950	8088337 | 15489334 | 8405064 | 11994439 | 16204238 | 17977894 | 11564827 | 19217084 | 17496895 | 16970683 | 14746806 | 12590704 | 10946324 | 9045669 | 18026115 | 19029446 | 14752253 | 17972956 | 18395851 | 17855813 | 16287062 | 16596186 | 15031666 | 13130507 | 12645943 | 12477932 | 10850651 | 10528187 | 9418902 | 9607925 | 16215637 | 16536987 | 16285508 | 18589811 | 17170077 | 18056369 | 16272289…
TNFRSF9	tumor necrosis factor receptor superfamily, member 9			21942	8262389 | 8088337 | 7622190 | 16710414 | 15340161 | 15489334 | 11804328 | 9418902 | 9607925 | 8639902 | 12516549 | 18024793 | 15353478 | 9464265 | 9045669 | 14716821 | 11828369 | 18276843 | 15308117 | 13130507 | 12356681 | 18768897 | 15941918 | 15031666 | 9207223 | 16232366 | 18668547 | 18645038 | 17309825 | 12009595 | 19211796 | 18838252 | 18519814 | 17878391 | 17878400 | 16596186 | 16959974 | 1…
TNFSF4	tumor necrosis factor (ligand) superfamily, member 4 (tax-transcriptionally activated glycoprotein 1, 34kD)			22164	1996093 | 8076595 | 11197696 | 18059267 | 16710414 | 15750594 | 7913952 | 18998106 | 19092840 | 11346458 | 9603911 | 18718855 | 16272289 | 12798307 | 19029446 | 18674525 | 9108415 | 18398332 | 19357697 | 18832690 | 18987746 | 19029970 | 18174230 | 18501882 | 18356244 | 18060034 | 17666213 | 17185358 | 17584577 | 17016617 | 17166734 | 16905106 | 16924108 | 16275760 | 15218969 | 15100674 | 15356117…
TNFRSF4	tumor necrosis factor receptor superfamily, member 4			22163	7510240 | 10861060 | 16329997 | 9488716 | 16710414 | 15489334 | 9418902 | 7704935 | 2828930 | 15808546 | 11346458 | 18374895 | 11470287 | 15941918 | 12296857 | 11567634 | 7737295 | 16750861 | 18327975 | 16232366 | 19029446 | 18723571 | 18843780 | 18397322 | 18398332 | 18501882 | 18798503 | 18645038 | 18941188 | 18660703 | 18987746 | 18174230 | 16905106 | 16456009 | 16380476 | 15778343 | 15592478 …
TNFSF14	tumor necrosis factor (ligand) superfamily, member 14			50930	9462508 | 11673523 | 12975309 | 9765287 | 11035077 | 18412315 | 12393901 | 15634882 | 9739048 | 15210782 | 19023130 | 18384455 | 17543278 | 17010447 | 15895390 | 15215185 | 12215452 | 11714797 | 18292573 | 12767529 | 15115612 | 12466117 | 11390428 | 10318773 | 11994433 | 17652173 | 11000208 | 12471113 | 18320356 | 17938804 | 17826757 | 16861346 | 16934497 | 15833878 | 15917993 | 16186421 | 159443…
TNFRSF14	tumor necrosis factor receptor superfamily, member 14 (herpesvirus entry mediator)				9162061 | 8898196 | 9153189 | 11756979 | 16169851 | 15340161 | 15489334 | 12975309 | 11511370 | 9162022 | 18502984 | 12466117 | 11976496 | 12915568 | 19332782 | 19110536 | 19023130 | 18671825 | 18029348 | 18987746 | 18193050 | 17405920 | 17947707 | 17010447 | 17474147 | 17353931 | 16797773 | 16169070 | 16131544 | 15917993 | 15568026 | 15767456 | 15647361 | 15110526 | 15301860 | 14749527 | 1208687…
TNFRSF6B	tumor necrosis factor receptor superfamily, member 6b, decoy			79201	10318773 | 9872321 | 10655513 | 15489334 | 12975309 | 11780052 | 18376232 | 18251184 | 12794752 | 18813347 | 18695885 | 17393415 | 15661928 | 15627206 | 15475369 | 18006694 | 18991242 | 18349319 | 18757243 | 17968950 | 16210617 | 14697332 | 12397645 | 14688085 | 11390428 | 16040301 | 14500635 | 11994433 | 14657214 | 17687076 | 17010447 | 15215185 | 12466117 | 18758464 | 19305072 | 19204726 | 1867…
LTBR	lymphotoxin beta receptor (TNFR superfamily, member 3)			17000	8171323 | 8486360 | 8663299 | 10207006 | 10799510 | 9626059 | 8995654 | 9511754 | 15489334 | 12485937 | 10200501 | 9202035 | 15917993 | 12419817 | 18347013 | 18292573 | 12571250 | 12169272 | 14517219 | 9817170 | 18412315 | 12566458 | 17896993 | 17010447 | 10318773 | 12393901 | 12466117 | 9122217 | 8660894 | 17336158 | 17360402 | 16934497 | 16002734 | 14702039 | 12730115 | 12761501 | 12083416 | 12…
TNFSF12	tumor necrosis factor (ligand) superfamily, member 12			21944	9560343 | 9405449 | 14961121 | 15489334 | 12787562 | 12975309 | 10085077 | 17548657 | 15056843 | 17981571 | 16503147 | 18945822 | 18992019 | 19349318 | 18945991 | 18606850 | 18174230 | 18465450 | 17918252 | 19018248 | 17178215 | 17383968 | 16888023 | 16526941 | 17124496 | 17018610 | 15611130 | 15735761 | 15681834 | 15604260 | 15353286 | 15140220 | 12496418 | 11839778 | 12445828 | 11777967 | 12421…
TNFRSF12	tumor necrosis factor receptor superfamily, member 12 (translocating chain-association membrane protein)			85030	9052839 | 8934525 | 8875942 | 14759258 | 12975309 | 11793848 | 11819535 | 9915703 | 9446802 | 9114039 | 8994832 | 9615223 | 11094155 | 12875962 | 18411341 | 16986165 | 17085968 | 16710414 | 16517446 | 15760679 | 14702039 | 15301860 | 15241467 | 12882979 | 11911831 | 12477932 | 11376335 | 11606045 | 11181995 | 11601002 | 9560245 | 8889548 | 9434163 | 15694416 | 17646260 | 16324699 | 12468715 | 156…
TNFSF18	tumor necrosis factor (ligand) superfamily, member 18			240873	10074428 | 10037686 | 15489334 | 12975309 | 16179414 | 17602748 | 18378892 | 18924213 | 18689545 | 17914571 | 17360848 | 18040044 | 17449724 | 16397134 | 16874737 | 16955181 | 15326137 | 14521928 | 12477932 | 17963343 | 17525820 | 14647196 | 10585776 |
TNFRSF18	tumor necrosis factor receptor superfamily, member 18			21936	10037686 | 10074428 | 10836847 | 15340161 | 12975309 | 9177197 | 18230609 | 16955181 | 17360848 | 19155305 | 18924213 | 18723571 | 18987746 | 17538882 | 15944293 | 15301860 | 11869690 | 11812990 | 12070049 | 18832697 | 17067317 | 17914571 | 15249593 | 12892739 | 16140769 | 17359498 | 17963343 | 16855164 | 16137665 | 18846336 | 14647196 | 18346459 | 17488604 | 17478450 | 15944292 | 15326137 | 1518…
-	Human interleukin 2 gene, clone pATtacIL-2C/2TT, complete cds, clone pATtacIL-2C/2TT
IL2RA	interleukin 2 receptor, alpha			16184	15776395 | 17676041 | 16477002 | 16293754 | 7529123 | 3134887 | 3030566 | 3925551 | 2996141 | 2999698 | 6090949 | 6090948 | 15328201 | 19119414 | 2016116 | 1685671 | 19106270 | 17985312 | 1394441 | 19231135 | 17205058 | 16690518 | 12525482 | 12581498 | 12171778 | 9637477 | 15617342 | 9203962 | 7903128 | 19125193 | 19116909 | 17660530 | 17371467 | 16698664 | 16226465 | 15365604 | 15263076 | 124863…
IL2RB	interleukin 2 receptor, beta			16185	12200137 | 8648694 | 16477002 | 16293754 | 16380905 | 15461802 | 15489334 | 15063762 | 15191519 | 10591208 | 7529123 | 2785715 | 11238664 | 1639773 | 10602027 | 17108990 | 17115417 | 9774657 | 8026467 | 10373548 | 9553136 | 9520455 | 9176231 | 9341758 | 8700888 | 7600304 | 7973659 | 8294403 | 7693677 | 2303462 | 19258923 | 18791162 | 19240061 | 18592269 | 18490721 | 18818748 | 18299274 | 18445679…
IL2RG	interleukin 2 receptor, gamma (severe combined immunodeficiency)			16186	1631559 | 8401490 | 7668284 | 7860773 | 8266077 | 9399950 | 7557965 | 7937790 | 8088810 | 8266078 | 8514792 | 11426455 | 16477002 | 16293754 | 15489334 | 12200137 | 9150740 | 8900089 | 8648694 | 7883965 | 8299698 | 8027558 | 7529123 | 8266076 | 14726805 | 11418669 | 9797872 | 19234229 | 17363735 | 17082603 | 15702055 | 11858939 | 7706294 | 8462096 | 19258923 | 18791162 | 18829468 | 18589435 | 184…
IL2	interleukin 2			16183	12727483 | 15904474 | 11525806 | 11315919 | 16323127 | 16389181 | 16333313 | 16293754 | 15733644 | 15005726 | 12944981 | 12610796 | 12687247 | 12409183 | 12358847 | 16477002 | 16091861 | 15964333 | 16100774 | 15895884 | 16361891 | 15951664 | 15814282 | 16164695 | 15170937 | 15247007 | 15057902 | 15489334 | 15104679 | 15191519 | 15120188 | 15361128 | 15458467 | 12826155 | 14522096 | 12727482 | 126…
IL2RA	interleukin 2 receptor, alpha			16184	15776395 | 17676041 | 16477002 | 16293754 | 7529123 | 3134887 | 3030566 | 3925551 | 2996141 | 2999698 | 6090949 | 6090948 | 15328201 | 19119414 | 2016116 | 1685671 | 19106270 | 17985312 | 1394441 | 19231135 | 17205058 | 16690518 | 12525482 | 12581498 | 12171778 | 9637477 | 15617342 | 9203962 | 7903128 | 19125193 | 19116909 | 17660530 | 17371467 | 16698664 | 16226465 | 15365604 | 15263076 | 124863…
IL2RB	interleukin 2 receptor, beta			16185	12200137 | 8648694 | 16477002 | 16293754 | 16380905 | 15461802 | 15489334 | 15063762 | 15191519 | 10591208 | 7529123 | 2785715 | 11238664 | 1639773 | 10602027 | 17108990 | 17115417 | 9774657 | 8026467 | 10373548 | 9553136 | 9520455 | 9176231 | 9341758 | 8700888 | 7600304 | 7973659 | 8294403 | 7693677 | 2303462 | 19258923 | 18791162 | 19240061 | 18592269 | 18490721 | 18818748 | 18299274 | 18445679…
IL2RG	interleukin 2 receptor, gamma (severe combined immunodeficiency)			16186	1631559 | 8401490 | 7668284 | 7860773 | 8266077 | 9399950 | 7557965 | 7937790 | 8088810 | 8266078 | 8514792 | 11426455 | 16477002 | 16293754 | 15489334 | 12200137 | 9150740 | 8900089 | 8648694 | 7883965 | 8299698 | 8027558 | 7529123 | 8266076 | 14726805 | 11418669 | 9797872 | 19234229 | 17363735 | 17082603 | 15702055 | 11858939 | 7706294 | 8462096 | 19258923 | 18791162 | 18829468 | 18589435 | 184…
IL7	interleukin 7			16196	10850801 | 15489334 | 9407080 | 8862549 | 2329282 | 2643102 | 17373935 | 10390077 | 12433286 | 12847229 | 9561370 | 8840152 | 8473051 | 19155487 | 15911446 | 16162475 | 19141282 | 18289383 | 18390701 | 17635814 | 17956896 | 12816983 | 17296584 | 17328044 | 17524612 | 17913246 | 15353558 | 14607751 | 9010926 | 19230961 | 19248116 | 19001329 | 18158957 | 17894415 | 18441236 | 17665400 | 17909291 | …
IL7R	interleukin 7 receptor			16197	2317865 | 17660817 | 2038316 | 15674389 | 11023514 | 9843216 | 17956896 | 18390701 | 17928869 | 18847371 | 16837861 | 11858939 | 19349467 | 17609371 | 17442928 | 17660816 | 16435014 | 16075257 | 9850848 | 17079288 | 16967044 | 16818678 | 15947093 | 19141282 | 18390743 | 16357322 | 15728501 | 12149213 | 18721276 | 17173927 | 17363735 | 16951331 | 14726805 | 14607751 | 10390077 | 17579041 | 1704584…
IL2RG	interleukin 2 receptor, gamma (severe combined immunodeficiency)			16186	1631559 | 8401490 | 7668284 | 7860773 | 8266077 | 9399950 | 7557965 | 7937790 | 8088810 | 8266078 | 8514792 | 11426455 | 16477002 | 16293754 | 15489334 | 12200137 | 9150740 | 8900089 | 8648694 | 7883965 | 8299698 | 8027558 | 7529123 | 8266076 | 14726805 | 11418669 | 9797872 | 19234229 | 17363735 | 17082603 | 15702055 | 11858939 | 7706294 | 8462096 | 19258923 | 18791162 | 18829468 | 18589435 | 184…
IL9	interleukin 9			16198	1901233 | 1971295 | 14722888 | 15713213 | 15372022 | 15489334 | 12082592 | 8379467 | 2129501 | 2508790 | 17541281 | 12789235 | 12646606 | 1908723 | 1903074 | 11937570 | 11115404 | 16611254 | 12588703 | 19005922 | 16322282 | 12594054 | 12482498 | 16763206 | 15007348 | 8756628 | 1680606 | 11842292 | 11588013 | 18349591 | 18339896 | 15289339 | 10464327 | 9371819 | 18032114 | 10224407 | 17517104 | 10…
IL9R	interleukin 9 receptor			16199	8666384 | 1376929 | 11039580 | 10655549 | 8193355 | 9002663 | 17083349 | 11868823 | 11160343 | 9535918 | 18829468 | 15591265 | 10642536 | 19139102 | 19258923 | 18633131 | 18339896 | 17703412 | 17919707 | 15772651 | 15621723 | 12477932 | 11418623 | 11588013 | 10657622 | 10486269 | 10329852 | 8756628 | 7718508 | 12782818 | 15218996 | 8971379 | 17182559 | 15875066 | 10629460 | 8622860 | 19401191 | 1…
IL2RG	interleukin 2 receptor, gamma (severe combined immunodeficiency)			16186	1631559 | 8401490 | 7668284 | 7860773 | 8266077 | 9399950 | 7557965 | 7937790 | 8088810 | 8266078 | 8514792 | 11426455 | 16477002 | 16293754 | 15489334 | 12200137 | 9150740 | 8900089 | 8648694 | 7883965 | 8299698 | 8027558 | 7529123 | 8266076 | 14726805 | 11418669 | 9797872 | 19234229 | 17363735 | 17082603 | 15702055 | 11858939 | 7706294 | 8462096 | 19258923 | 18791162 | 18829468 | 18589435 | 184…
IL15	interleukin 15			16168	8178155 | 16333313 | 15489334 | 12089714 | 9405632 | 8668345 | 8932977 | 17964972 | 18697873 | 17158609 | 16284400 | 18782269 | 18295891 | 15347678 | 14984938 | 11134366 | 11746271 | 11134140 | 18656487 | 17324400 | 16098919 | 15039446 | 15034035 | 14499665 | 11876762 | 8977197 | 18482208 | 17635814 | 16772281 | 12759422 | 12826231 | 17938255 | 17655329 | 17986095 | 17554368 | 16507118 | 12379638…
IL15RA	interleukin 15 receptor, alpha			16169	8530383 | 11714793 | 10480910 | 15039446 | 16377614 | 15164054 | 15265897 | 15489334 | 12114302 | 9110174 | 11064452 | 18656487 | 11160322 | 17655329 | 17948125 | 16757567 | 17121316 | 15531573 | 19309557 | 16284400 | 18514540 | 18483276 | 17643103 | 16060678 | 19240061 | 19258923 | 18676680 | 18633131 | 18505820 | 18287585 | 17703412 | 17363735 | 16308569 | 15263076 | 12045244 | 12115611 | 11777…
IL2RB	interleukin 2 receptor, beta			16185	12200137 | 8648694 | 16477002 | 16293754 | 16380905 | 15461802 | 15489334 | 15063762 | 15191519 | 10591208 | 7529123 | 2785715 | 11238664 | 1639773 | 10602027 | 17108990 | 17115417 | 9774657 | 8026467 | 10373548 | 9553136 | 9520455 | 9176231 | 9341758 | 8700888 | 7600304 | 7973659 | 8294403 | 7693677 | 2303462 | 19258923 | 18791162 | 19240061 | 18592269 | 18490721 | 18818748 | 18299274 | 18445679…
IL2RG	interleukin 2 receptor, gamma (severe combined immunodeficiency)			16186	1631559 | 8401490 | 7668284 | 7860773 | 8266077 | 9399950 | 7557965 | 7937790 | 8088810 | 8266078 | 8514792 | 11426455 | 16477002 | 16293754 | 15489334 | 12200137 | 9150740 | 8900089 | 8648694 | 7883965 | 8299698 | 8027558 | 7529123 | 8266076 | 14726805 | 11418669 | 9797872 | 19234229 | 17363735 | 17082603 | 15702055 | 11858939 | 7706294 | 8462096 | 19258923 | 18791162 | 18829468 | 18589435 | 184…
IL4	interleukin 4			16189	3016727 | 11953141 | 15644127 | 15969687 | 12748907 | 11678851 | 12578333 | 15900570 | 15007352 | 15087090 | 12944981 | 16380445 | 15660293 | 16046318 | 14693849 | 12667657 | 12911786 | 12973929 | 12897746 | 12508140 | 12900808 | 11922633 | 11315919 | 11298547 | 10219247 | 16215326 | 15733644 | 15687724 | 16184405 | 16230423 | 16195814 | 15951665 | 15001290 | 15021309 | 15166131 | 15241348 | 1461…
IL4R	interleukin 4 receptor			16190	10677312 | 9392697 | 10809862 | 10233717 | 10390422 | 9620765 | 15479272 | 11164908 | 14745651 | 12401728 | 11709756 | 15712015 | 12748907 | 7538655 | 15007352 | 11285129 | 7775445 | 1679753 | 16387595 | 15660293 | 16046318 | 16024651 | 15564773 | 12897746 | 12508140 | 10219247 | 15737301 | 16184405 | 15733644 | 16100774 | 15566952 | 15057902 | 15361128 | 15021309 | 15005726 | 12900808 | 12459556…
IL2RG	interleukin 2 receptor, gamma (severe combined immunodeficiency)			16186	1631559 | 8401490 | 7668284 | 7860773 | 8266077 | 9399950 | 7557965 | 7937790 | 8088810 | 8266078 | 8514792 | 11426455 | 16477002 | 16293754 | 15489334 | 12200137 | 9150740 | 8900089 | 8648694 | 7883965 | 8299698 | 8027558 | 7529123 | 8266076 | 14726805 | 11418669 | 9797872 | 19234229 | 17363735 | 17082603 | 15702055 | 11858939 | 7706294 | 8462096 | 19258923 | 18791162 | 18829468 | 18589435 | 184…
IL13RA1	interleukin 13 receptor, alpha 1			16164	9013879 | 8910586 | 18243101 | 15489334 | 12594065 | 17006604 | 14527737 | 11939409 | 17392323 | 16918506 | 10699178 | 12935900 | 12354755 | 10686479 | 19258923 | 18029348 | 17703412 | 15870068 | 12522691 | 12086872 | 12223527 | 12477932 | 11278629 | 11003391 | 11058569 | 10791955 | 10409622 | 9083087 | 7569905 | 10558877 | 18467124 | 17761275 | 18198661 | 15270731 | 14695138 | 11573960 | 1116021…
IL13	interleukin 13			16163	12928861 | 11588017 | 10699178 | 7721105 | 8605348 | 15969687 | 12748907 | 16387595 | 15731584 | 15308043 | 15007352 | 15315330 | 15660293 | 16046318 | 16024972 | 16315031 | 15904474 | 15820084 | 16024651 | 16200868 | 12897746 | 16272823 | 15687724 | 16195814 | 15951665 | 15483090 | 15007355 | 15388001 | 15005726 | 14551608 | 14564352 | 14669230 | 12944981 | 14510917 | 11940068 | 11825773 | 11980…
IL13RA1	interleukin 13 receptor, alpha 1			16164	9013879 | 8910586 | 18243101 | 15489334 | 12594065 | 17006604 | 14527737 | 11939409 | 17392323 | 16918506 | 10699178 | 12935900 | 12354755 | 10686479 | 19258923 | 18029348 | 17703412 | 15870068 | 12522691 | 12086872 | 12223527 | 12477932 | 11278629 | 11003391 | 11058569 | 10791955 | 10409622 | 9083087 | 7569905 | 10558877 | 18467124 | 17761275 | 18198661 | 15270731 | 14695138 | 11573960 | 1116021…
IL13RA2	interleukin 13 receptor, alpha 2			16165	8663118 | 9177784 | 15772651 | 15489334 | 9083087 | 16902988 | 16981293 | 18677476 | 18172271 | 18430795 | 17804706 | 12816724 | 12231526 | 18028464 | 18564628 | 19010904 | 18024961 | 17560640 | 16327802 | 19258923 | 19149920 | 18694590 | 17917751 | 18802068 | 18559603 | 18307523 | 17703412 | 16751396 | 15870068 | 11786536 | 12445201 | 12477932 | 12485861 | 11352909 | 11003391 | 9725226 | 9130652…
IL4R	interleukin 4 receptor			16190	10677312 | 9392697 | 10809862 | 10233717 | 10390422 | 9620765 | 15479272 | 11164908 | 14745651 | 12401728 | 11709756 | 15712015 | 12748907 | 7538655 | 15007352 | 11285129 | 7775445 | 1679753 | 16387595 | 15660293 | 16046318 | 16024651 | 15564773 | 12897746 | 12508140 | 10219247 | 15737301 | 16184405 | 15733644 | 16100774 | 15566952 | 15057902 | 15361128 | 15021309 | 15005726 | 12900808 | 12459556…
IL2RG	interleukin 2 receptor, gamma (severe combined immunodeficiency)			16186	1631559 | 8401490 | 7668284 | 7860773 | 8266077 | 9399950 | 7557965 | 7937790 | 8088810 | 8266078 | 8514792 | 11426455 | 16477002 | 16293754 | 15489334 | 12200137 | 9150740 | 8900089 | 8648694 | 7883965 | 8299698 | 8027558 | 7529123 | 8266076 | 14726805 | 11418669 | 9797872 | 19234229 | 17363735 | 17082603 | 15702055 | 11858939 | 7706294 | 8462096 | 19258923 | 18791162 | 18829468 | 18589435 | 184…
IL3	interleukin 3 (colony-stimulating factor, multiple)			16187	15489334 | 2479542 | 2456574 | 3472717 | 16614706 | 10941840 | 7506950 | 12172043 | 12681511 | 14744088 | 14623115 | 19307784 | 19289593 | 18849489 | 18552083 | 17464179 | 17652531 | 17202377 | 17471235 | 16713569 | 16984917 | 16421247 | 16825498 | 17213182 | 15772651 | 16189514 | 15716602 | 16361803 | 15528994 | 15359120 | 15388255 | 15469477 | 15184883 | 14646598 | 12832073 | 12730115 | 1208687…
IL3RA	interleukin 3 receptor, alpha (low affinity)			16188	1833064 | 15489334 | 12351411 | 8213838 | 14671644 | 12943658 | 19281803 | 18547720 | 8649415 | 7887951 | 17522711 | 15795318 | 9574547 | 18047539 | 18555589 | 17474147 | 15772651 | 15988755 | 16007196 | 14702039 | 12504125 | 12604332 | 14500898 | 12384414 | 12044522 | 12477932 | 11207369 | 11120855 | 11034417 | 10515868 | 9278420 | 8943237 | 8948019 | 8599840 | 7796808 | 7651724 | 7957082 | 8100…	1833064 | 15489334 | 12351411 | 8213838 | 14671644 | 12943658 | 19281803 | 18547720 | 8649415 | 7887951 | 17522711 | 15795318 | 9574547 | 18047539 | 18555589 | 17474147 | 15772651 | 15988755 | 16007196 | 14702039 | 12504125 | 12604332 | 14500898 | 1238442	1833064 | 15489334 | 12351411 | 8213838 | 14671644 | 12943658 | 19281803 | 18547720 | 8649415 | 7887951 | 17522711 | 15795318 | 9574547 | 18047539 | 18555589 | 17474147 | 15772651 | 15988755 | 16007196 | 14702039 | 12504125 | 12604332 | 14500898 | 1238443
CSF2RB	colony stimulating factor 2 receptor, beta, low-affinity (granulocyte-macrophage)			12983	16754968 | 15461802 | 11207369 | 10753826 | 10736232 | 9410898 | 8213838 | 1833064 | 1702217 | 17667962 | 16767694 | 18547720 | 19065143 | 18374598 | 18294864 | 18322230 | 18804346 | 18326494 | 17828305 | 18692472 | 17362254 | 16007196 | 15308671 | 15060062 | 12393492 | 12488507 | 12384414 | 12086872 | 12202242 | 12477932 | 11551900 | 11557047 | 10704825 | 10772872 | 11122381 | 11101310 | 1036235…
IL5	interleukin 5 (colony-stimulating factor, eosinophil)			16191	3498940 | 15805995 | 14581138 | 15951665 | 15007355 | 15713213 | 15842590 | 15489334 | 9108409 | 8483502 | 1493921 | 2037074 | 2361960 | 2823259 | 2824500 | 3024129 | 12759409 | 1698795 | 17845581 | 15271374 | 12915771 | 12354764 | 7957082 | 16236836 | 15367434 | 15935984 | 12910312 | 10973484 | 18996999 | 18772129 | 18849614 | 18028994 | 15155645 | 14564341 | 12366695 | 11763346 | 18712166 | 188…
IL5RA	interleukin 5 receptor, alpha			16192	1732409 | 1833065 | 16217591 | 1495999 | 12082592 | 1427903 | 16430207 | 18326494 | 17914408 | 10880230 | 17227823 | 11842302 | 12202242 | 10688814 | 11498591 | 11897983 | 17620072 | 12943658 | 12752323 | 8568239 | 7836416 | 1477296 | 9516124 | 19247692 | 19258923 | 19263529 | 19028820 | 19131662 | 18511572 | 18256354 | 19074885 | 18974840 | 17703412 | 17983872 | 17474147 | 17362254 | 16344560 | …
CSF2RB	colony stimulating factor 2 receptor, beta, low-affinity (granulocyte-macrophage)			12983	16754968 | 15461802 | 11207369 | 10753826 | 10736232 | 9410898 | 8213838 | 1833064 | 1702217 | 17667962 | 16767694 | 18547720 | 19065143 | 18374598 | 18294864 | 18322230 | 18804346 | 18326494 | 17828305 | 18692472 | 17362254 | 16007196 | 15308671 | 15060062 | 12393492 | 12488507 | 12384414 | 12086872 | 12202242 | 12477932 | 11551900 | 11557047 | 10704825 | 10772872 | 11122381 | 11101310 | 1036235…
CSF2	colony stimulating factor 2 (granulocyte-macrophage)			12981	3898082 | 15489334 | 15372022 | 13679820 | 12629028 | 1569568 | 1737041 | 1370208 | 1837174 | 3486413 | 2999978 | 3876930 | 3923623 | 3925454 | 18353856 | 1675789 | 18439101 | 17342342 | 16783532 | 16912178 | 16211258 | 14512323 | 12926133 | 12421569 | 11956032 | 12356582 | 18974369 | 18701168 | 18089573 | 18692472 | 17205286 | 16491014 | 16487109 | 15576295 | 14630612 | 12538575 | 12855588 | 126…
CSF2RA	colony stimulating factor 2 receptor, alpha, low-affinity (granulocyte-macrophage)			12982	1715577 | 1832774 | 15489334 | 8144676 | 8086503 | 1358805 | 2148207 | 1702217 | 2555171 | 9625584 | 12759409 | 12421947 | 11238105 | 9211889 | 7994031 | 7945472 | 19281803 | 17681666 | 16760463 | 12504125 | 14614142 | 10584986 | 10572088 | 18547720 | 10734053 | 18678938 | 18236400 | 18955567 | 18692472 | 18955570 | 17522711 | 17474147 | 14702039 | 14504109 | 12670335 | 12538575 | 12604332 | 1239…
CSF2RB	colony stimulating factor 2 receptor, beta, low-affinity (granulocyte-macrophage)			12983	16754968 | 15461802 | 11207369 | 10753826 | 10736232 | 9410898 | 8213838 | 1833064 | 1702217 | 17667962 | 16767694 | 18547720 | 19065143 | 18374598 | 18294864 | 18322230 | 18804346 | 18326494 | 17828305 | 18692472 | 17362254 | 16007196 | 15308671 | 15060062 | 12393492 | 12488507 | 12384414 | 12086872 | 12202242 | 12477932 | 11551900 | 11557047 | 10704825 | 10772872 | 11122381 | 11101310 | 1036235…
IFNG	interferon, gamma			15978	15327519 | 11404167 | 11292301 | 12727483 | 16182624 | 15841043 | 15931634 | 15858598 | 12938195 | 12818128 | 12394188 | 12451269 | 11544427 | 15969687 | 15019280 | 12788577 | 12531774 | 15935691 | 16302211 | 15674394 | 16115485 | 15890243 | 12854077 | 12209087 | 11755617 | 11240951 | 11315919 | 11298547 | 16323127 | 16051377 | 15853924 | 15643599 | 15644127 | 15815688 | 16232344 | 15265425 | 150…
IFNGR1	interferon gamma receptor 1			15979	12743658 | 15047947 | 9389728 | 16233916 | 10811850 | 12851715 | 15182327 | 14763782 | 15207788 | 12753505 | 16115485 | 12023780 | 15527154 | 15004750 | 12516030 | 11240951 | 15952126 | 15489334 | 14574404 | 12020266 | 10986460 | 9367779 | 7617032 | 8443182 | 2971451 | 17513528 | 17339358 | 17251453 | 17166914 | 17986123 | 16563189 | 18593809 | 10491309 | 18414508 | 17618444 | 17023216 | 17431682…
IFNGR2	interferon gamma receptor 2 (interferon gamma transducer 1)			15980	15182327 | 11240951 | 15924140 | 16115485 | 15004750 | 15952126 | 15489334 | 12420205 | 12020266 | 8910544 | 8124716 | 3136170 | 10491309 | 19247692 | 16690980 | 14651967 | 7673114 | 17618444 | 16944293 | 19258923 | 19012493 | 19141860 | 18633131 | 18249187 | 18676680 | 18620489 | 19172849 | 16885196 | 17924679 | 17220333 | 17546485 | 17697357 | 17703412 | 16867043 | 16467883 | 16780588 | 1646787…
IL10	interleukin 10			16153	11404167 | 11956022 | 12925485 | 16331571 | 12825869 | 12394188 | 11953141 | 16059673 | 16133175 | 14597210 | 15815689 | 15644127 | 16182624 | 11689215 | 16380445 | 15841043 | 15931634 | 12938195 | 12578333 | 12818128 | 12486603 | 16389181 | 15711248 | 15581980 | 12534553 | 12451269 | 11436536 | 11485736 | 11298547 | 16378074 | 16148556 | 16109775 | 15170937 | 14722888 | 12526950 | 12554901 | 146…
IL10RA	interleukin 10 receptor, alpha			16154	8120391 | 11485736 | 15837194 | 15729365 | 15340161 | 15063762 | 15489334 | 12093920 | 8662928 | 12673894 | 19016528 | 18344594 | 18308712 | 17845543 | 11490020 | 10563471 | 12759436 | 11254683 | 10433356 | 9312047 | 17331973 | 16971956 | 19409109 | 18800073 | 17961716 | 17066477 | 11717514 | 7540068 | 7814035 | 12023331 | 19336370 | 19258923 | 19012493 | 18633131 | 18365030 | 18674658 | 18676680…
IL10RB	interleukin 10 receptor, beta			16155	8314576 | 9312047 | 16109775 | 15340161 | 15489334 | 10875937 | 7563119 | 18588853 | 18675824 | 9463407 | 15985167 | 10077530 | 19295315 | 19258923 | 18818748 | 19019335 | 18715339 | 18674658 | 17152005 | 17703412 | 17567994 | 16757563 | 17062437 | 16344560 | 15178681 | 12469119 | 12483210 | 12086872 | 12477932 | 11450494 | 11485736 | 11416224 | 10954742 | 10830953 | 9047351 | 16982608 | 15123776…
IL17	interleukin 17 (cytotoxic T-lymphocyte-associated serine esterase 8)			16171	15340161 | 15489334 | 8676080 | 7499828 | 8390535 | 19014637 | 15811054 | 18941244 | 15305382 | 12772186 | 19056110 | 15916703 | 19255340 | 19177575 | 18501882 | 18512780 | 11472426 | 18203309 | 12165487 | 9764847 | 18600325 | 17876645 | 17613395 | 15642151 | 15845864 | 15459204 | 15321994 | 10328864 | 18579762 | 18941201 | 18092129 | 17083726 | 16419159 | 12667656 | 12297109 | 9878122 | 19199539…
IL17R	interleukin 17 receptor			16172	9367539 | 15340161 | 15489334 | 10591208 | 11371660 | 17346928 | 11966773 | 18097068 | 12772186 | 16805377 | 18348982 | 16533341 | 15972674 | 16785495 | 19258923 | 18768888 | 18684971 | 17876645 | 17703412 | 17456598 | 15461802 | 11706037 | 12477932 | 11381032 | 17690908 | 19079364 | 16670527 | 17035243 | 12359166 | 19244213 | 15975820 | 16874957 | 19016708 | 17911633 | 17277779 | 10815801 | 1639…
IL16	interleukin 16 (lymphocyte chemoattractant factor)			16170	9144227 | 16387589 | 14657881 | 16178875 | 15784111 | 11032842 | 9990060 | 9422780 | 7910967 | 18097041 | 14702039 | 14734747 | 12923170 | 12620798 | 12450396 | 9699630 | 8609984 | 18446062 | 19073878 | 10438516 | 15560757 | 9271307 | 15886011 | 14755377 | 11999883 | 11714796 | 18768901 | 10477592 | 15342983 | 15187155 | 14705216 | 15175077 | 1851800 | 18394967 | 17303923 | 15253385 | 15383572 | …
CD4	CD4 antigen (p55)			12504	12517957 | 16331979 | 15340161 | 15317218 | 15489334 | 15063762 | 14557639 | 11113139 | 9641677 | 9074930 | 9168119 | 8723724 | 8124721 | 1618861 | 1425921 | 1708753 | 2247146 | 1701030 | 2214026 | 2592374 | 3263213 | 2990730 | 9151836 | 7853484 | 8151774 | 12695117 | 8035515 | 18078954 | 7914230 | 7539755 | 8151301 | 2040625 | 17334223 | 14705953 | 12008044 | 7831289 | 8871625 | 16762062 | 11704…
IL12A	interleukin 12A (natural killer cell stimulatory factor 1, cytotoxic lymphocyte maturation factor 1, p35)			16159	1673147 | 15643599 | 15863393 | 16230423 | 15170937 | 14962816 | 15361128 | 12558814 | 14629328 | 14566095 | 12944981 | 12633940 | 14675394 | 10899108 | 1674604 | 2204066 | 19118071 | 17152005 | 19297619 | 18805825 | 19126646 | 19148899 | 19258923 | 19012493 | 19200845 | 19332120 | 19408823 | 19339796 | 19117745 | 19230467 | 19031096 | 19144161 | 18566447 | 18385764 | 18633131 | 18588867 | 186282…
IL12RB1	interleukin 12 receptor, beta 1			16161	16159888 | 15941730 | 12743658 | 11424023 | 7911493 | 12719941 | 12023369 | 9284929 | 8943050 | 15004750 | 12596048 | 12020266 | 15993716 | 16088278 | 15063762 | 15178580 | 12671732 | 12594833 | 15243935 | 9603733 | 18493823 | 17222831 | 17152005 | 17403771 | 17236132 | 9637763 | 7843232 | 7527811 | 19249008 | 19247692 | 19258923 | 19240061 | 18478121 | 18940359 | 19074885 | 18591412 | 17284226 |…
IL12RB2	interleukin 12 receptor, beta 2			16162	8943050 | 14559241 | 12743658 | 10198225 | 15140029 | 12719941 | 9284929 | 15004750 | 15976343 | 15489334 | 11306945 | 10663559 | 10415122 | 9890938 | 10600539 | 9120388 | 11438525 | 18771340 | 12804004 | 11940489 | 18353079 | 17236132 | 19258923 | 18474725 | 18715339 | 18927311 | 17152005 | 17622942 | 17703412 | 15901746 | 12768436 | 12477932 | 11441083 | 9498755 | 9605872 | 9038232 | 7911493 | …
IL12B	interleukin 12B (natural killer cell stimulatory factor 2, cytotoxic lymphocyte maturation factor 2, p40)			16160	15322986 | 1673147 | 15644581 | 15941730 | 15295696 | 15993716 | 15871664 | 15464247 | 1674604 | 15007350 | 12241719 | 11753820 | 15620465 | 15102082 | 14675396 | 12413772 | 12424624 | 12424627 | 16005098 | 15285014 | 15988104 | 16100774 | 15603869 | 15004750 | 14551880 | 2204066 | 18680750 | 15858599 | 16216674 | 16210052 | 14962816 | 15483662 | 15057902 | 15489334 | 11978670 | 12086971 | 119728…
IL12RB1	interleukin 12 receptor, beta 1			16161	16159888 | 15941730 | 12743658 | 11424023 | 7911493 | 12719941 | 12023369 | 9284929 | 8943050 | 15004750 | 12596048 | 12020266 | 15993716 | 16088278 | 15063762 | 15178580 | 12671732 | 12594833 | 15243935 | 9603733 | 18493823 | 17222831 | 17152005 | 17403771 | 17236132 | 9637763 | 7843232 | 7527811 | 19249008 | 19247692 | 19258923 | 19240061 | 18478121 | 18940359 | 19074885 | 18591412 | 17284226 |…
IL12RB2	interleukin 12 receptor, beta 2			16162	8943050 | 14559241 | 12743658 | 10198225 | 15140029 | 12719941 | 9284929 | 15004750 | 15976343 | 15489334 | 11306945 | 10663559 | 10415122 | 9890938 | 10600539 | 9120388 | 11438525 | 18771340 | 12804004 | 11940489 | 18353079 | 17236132 | 19258923 | 18474725 | 18715339 | 18927311 | 17152005 | 17622942 | 17703412 | 15901746 | 12768436 | 12477932 | 11441083 | 9498755 | 9605872 | 9038232 | 7911493 | …
IFNA4	interferon, alpha 4			242517	15164053 | 15489334 | 9425112 | 9335434 | 1385305 | 4057246 | 6089830 | 15163721 | 12477932 | 8668211 | 3891272 | 8364409 | 7890902 | 1573281 | 7864027 | 8496335 | 1751647 | 2151021 |
IFNAR1	interferon (alpha, beta and omega) receptor 1			15975	12618863 | 12761564 | 15885318 | 1370833 | 15990456 | 14727154 | 15063762 | 15489334 | 12697242 | 8181059 | 7526154 | 2153461 | 18761606 | 15449939 | 17027223 | 16171819 | 10542297 | 18166147 | 19103527 | 14532120 | 18937499 | 17517919 | 18056411 | 12220192 | 9029147 | 8626489 | 18801736 | 16624932 | 12554654 | 9733772 | 8307198 | 18474601 | 17823081 | 9677371 | 17310065 | 17125879 | 14647450 | 9…
IFNAR2	interferon (alpha, beta and omega) receptor 2			15976	8181059 | 15885318 | 12842042 | 12618863 | 7588638 | 15063762 | 7665574 | 7759950 | 17572016 | 18971450 | 17697365 | 16106266 | 15449939 | 12220192 | 10339405 | 18801736 | 17517919 | 8798579 | 19258923 | 18338947 | 18456457 | 18715339 | 16624932 | 14647450 | 15287740 | 11888273 | 8969169 | 7570186 | 19434718 | 18676680 | 18456658 | 17667505 | 17923090 | 18027911 | 17703412 | 17095088 | 16757563 |…
IFNA12	interferon alpha 12			242519	17451966|17277142|15684736|15233997|12477932|
IFNAR1	interferon (alpha, beta and omega) receptor 1			15975	12618863 | 12761564 | 15885318 | 1370833 | 15990456 | 14727154 | 15063762 | 15489334 | 12697242 | 8181059 | 7526154 | 2153461 | 18761606 | 15449939 | 17027223 | 16171819 | 10542297 | 18166147 | 19103527 | 14532120 | 18937499 | 17517919 | 18056411 | 12220192 | 9029147 | 8626489 | 18801736 | 16624932 | 12554654 | 9733772 | 8307198 | 18474601 | 17823081 | 9677371 | 17310065 | 17125879 | 14647450 | 9…
IFNAR2	interferon (alpha, beta and omega) receptor 2			15976	8181059 | 15885318 | 12842042 | 12618863 | 7588638 | 15063762 | 7665574 | 7759950 | 17572016 | 18971450 | 17697365 | 16106266 | 15449939 | 12220192 | 10339405 | 18801736 | 17517919 | 8798579 | 19258923 | 18338947 | 18456457 | 18715339 | 16624932 | 14647450 | 15287740 | 11888273 | 8969169 | 7570186 | 19434718 | 18676680 | 18456658 | 17667505 | 17923090 | 18027911 | 17703412 | 17095088 | 16757563 |…
IFNA5	interferon, alpha 5			15968	15164053 | 15489334 | 15340161 | 1385305 | 4057246 | 6163083 | 19258923 | 18953482 | 19000144 | 17703412 | 12477932 | 10395669 | 8668211 | 10517492 | 9679527 | 1819622 | 2127790 |
IFNAR1	interferon (alpha, beta and omega) receptor 1			15975	12618863 | 12761564 | 15885318 | 1370833 | 15990456 | 14727154 | 15063762 | 15489334 | 12697242 | 8181059 | 7526154 | 2153461 | 18761606 | 15449939 | 17027223 | 16171819 | 10542297 | 18166147 | 19103527 | 14532120 | 18937499 | 17517919 | 18056411 | 12220192 | 9029147 | 8626489 | 18801736 | 16624932 | 12554654 | 9733772 | 8307198 | 18474601 | 17823081 | 9677371 | 17310065 | 17125879 | 14647450 | 9…
IFNAR2	interferon (alpha, beta and omega) receptor 2			15976	8181059 | 15885318 | 12842042 | 12618863 | 7588638 | 15063762 | 7665574 | 7759950 | 17572016 | 18971450 | 17697365 | 16106266 | 15449939 | 12220192 | 10339405 | 18801736 | 17517919 | 8798579 | 19258923 | 18338947 | 18456457 | 18715339 | 16624932 | 14647450 | 15287740 | 11888273 | 8969169 | 7570186 | 19434718 | 18676680 | 18456658 | 17667505 | 17923090 | 18027911 | 17703412 | 17095088 | 16757563 |…
IFNA6/8	interferon, alpha 6/8			15969	15489334 | 15340161 | 1385305 | 4057246 | 19258923 | 17703412 | 15233997 | 12477932 | 9425112 | 8668211 | 8214334 |
IFNAR1	interferon (alpha, beta and omega) receptor 1			15975	12618863 | 12761564 | 15885318 | 1370833 | 15990456 | 14727154 | 15063762 | 15489334 | 12697242 | 8181059 | 7526154 | 2153461 | 18761606 | 15449939 | 17027223 | 16171819 | 10542297 | 18166147 | 19103527 | 14532120 | 18937499 | 17517919 | 18056411 | 12220192 | 9029147 | 8626489 | 18801736 | 16624932 | 12554654 | 9733772 | 8307198 | 18474601 | 17823081 | 9677371 | 17310065 | 17125879 | 14647450 | 9…
IFNAR2	interferon (alpha, beta and omega) receptor 2			15976	8181059 | 15885318 | 12842042 | 12618863 | 7588638 | 15063762 | 7665574 | 7759950 | 17572016 | 18971450 | 17697365 | 16106266 | 15449939 | 12220192 | 10339405 | 18801736 | 17517919 | 8798579 | 19258923 | 18338947 | 18456457 | 18715339 | 16624932 | 14647450 | 15287740 | 11888273 | 8969169 | 7570186 | 19434718 | 18676680 | 18456658 | 17667505 | 17923090 | 18027911 | 17703412 | 17095088 | 16757563 |…
IFNA14	interferon, alpha 14			404549	15489334 | 9425112 | 8910771 | 1385305 | 4057246 | 6165082 | 6163083 | 19258923 | 17703412 | 15164053 | 12477932 | 8668211 | 7765487 | 1602151 | 1634550 | 1371992 |
IFNAR1	interferon (alpha, beta and omega) receptor 1			15975	12618863 | 12761564 | 15885318 | 1370833 | 15990456 | 14727154 | 15063762 | 15489334 | 12697242 | 8181059 | 7526154 | 2153461 | 18761606 | 15449939 | 17027223 | 16171819 | 10542297 | 18166147 | 19103527 | 14532120 | 18937499 | 17517919 | 18056411 | 12220192 | 9029147 | 8626489 | 18801736 | 16624932 | 12554654 | 9733772 | 8307198 | 18474601 | 17823081 | 9677371 | 17310065 | 17125879 | 14647450 | 9…
IFNAR2	interferon (alpha, beta and omega) receptor 2			15976	8181059 | 15885318 | 12842042 | 12618863 | 7588638 | 15063762 | 7665574 | 7759950 | 17572016 | 18971450 | 17697365 | 16106266 | 15449939 | 12220192 | 10339405 | 18801736 | 17517919 | 8798579 | 19258923 | 18338947 | 18456457 | 18715339 | 16624932 | 14647450 | 15287740 | 11888273 | 8969169 | 7570186 | 19434718 | 18676680 | 18456658 | 17667505 | 17923090 | 18027911 | 17703412 | 17095088 | 16757563 |…
IFNA2	interferon, alpha 2			15965	8994971 | 9694076 | 9425112 | 9417943 | 7627809 | 8234245 | 1385305 | 2049076 | 3906813 | 6310510 | 6170983 | 6162107 | 6163083 | 6158094 | 6159537 | 6159538 | 15004750 | 19000144 | 19153447 | 19258923 | 18032529 | 19055755 | 18937499 | 18584346 | 18729739 | 18005734 | 17880940 | 17477817 | 17181634 | 18027911 | 17703412 | 16697656 | 17116765 | 16920161 | 16959974 | 16418394 | 16160188 | 16278001…
IFNAR1	interferon (alpha, beta and omega) receptor 1			15975	12618863 | 12761564 | 15885318 | 1370833 | 15990456 | 14727154 | 15063762 | 15489334 | 12697242 | 8181059 | 7526154 | 2153461 | 18761606 | 15449939 | 17027223 | 16171819 | 10542297 | 18166147 | 19103527 | 14532120 | 18937499 | 17517919 | 18056411 | 12220192 | 9029147 | 8626489 | 18801736 | 16624932 | 12554654 | 9733772 | 8307198 | 18474601 | 17823081 | 9677371 | 17310065 | 17125879 | 14647450 | 9…
IFNAR2	interferon (alpha, beta and omega) receptor 2			15976	8181059 | 15885318 | 12842042 | 12618863 | 7588638 | 15063762 | 7665574 | 7759950 | 17572016 | 18971450 | 17697365 | 16106266 | 15449939 | 12220192 | 10339405 | 18801736 | 17517919 | 8798579 | 19258923 | 18338947 | 18456457 | 18715339 | 16624932 | 14647450 | 15287740 | 11888273 | 8969169 | 7570186 | 19434718 | 18676680 | 18456658 | 17667505 | 17923090 | 18027911 | 17703412 | 17095088 | 16757563 |…
IFNA13	interferon, alpha 13			230396	15164053 | 15489334 | 11032395 | 9425112 | 1385305 | 4057246 | 2985969 | 6479148 | 6310510 | 6163083 | 6157095 | 6157600 | 19258923 | 17703412 | 15233997 | 12477932 | 8668211 | 1634550 | 1371992 | 6159536 | 12930842 | 8751858 |
IFNAR1	interferon (alpha, beta and omega) receptor 1			15975	12618863 | 12761564 | 15885318 | 1370833 | 15990456 | 14727154 | 15063762 | 15489334 | 12697242 | 8181059 | 7526154 | 2153461 | 18761606 | 15449939 | 17027223 | 16171819 | 10542297 | 18166147 | 19103527 | 14532120 | 18937499 | 17517919 | 18056411 | 12220192 | 9029147 | 8626489 | 18801736 | 16624932 | 12554654 | 9733772 | 8307198 | 18474601 | 17823081 | 9677371 | 17310065 | 17125879 | 14647450 | 9…
IFNAR2	interferon (alpha, beta and omega) receptor 2			15976	8181059 | 15885318 | 12842042 | 12618863 | 7588638 | 15063762 | 7665574 | 7759950 | 17572016 | 18971450 | 17697365 | 16106266 | 15449939 | 12220192 | 10339405 | 18801736 | 17517919 | 8798579 | 19258923 | 18338947 | 18456457 | 18715339 | 16624932 | 14647450 | 15287740 | 11888273 | 8969169 | 7570186 | 19434718 | 18676680 | 18456658 | 17667505 | 17923090 | 18027911 | 17703412 | 17095088 | 16757563 |…
IFNA6	interferon, alpha 6			15969	15489334 | 15340161 | 1385305 | 4057246 | 19258923 | 17703412 | 15233997 | 12477932 | 9425112 | 8668211 | 8214334 |
IFNAR1	interferon (alpha, beta and omega) receptor 1			15975	12618863 | 12761564 | 15885318 | 1370833 | 15990456 | 14727154 | 15063762 | 15489334 | 12697242 | 8181059 | 7526154 | 2153461 | 18761606 | 15449939 | 17027223 | 16171819 | 10542297 | 18166147 | 19103527 | 14532120 | 18937499 | 17517919 | 18056411 | 12220192 | 9029147 | 8626489 | 18801736 | 16624932 | 12554654 | 9733772 | 8307198 | 18474601 | 17823081 | 9677371 | 17310065 | 17125879 | 14647450 | 9…
IFNAR2	interferon (alpha, beta and omega) receptor 2			15976	8181059 | 15885318 | 12842042 | 12618863 | 7588638 | 15063762 | 7665574 | 7759950 | 17572016 | 18971450 | 17697365 | 16106266 | 15449939 | 12220192 | 10339405 | 18801736 | 17517919 | 8798579 | 19258923 | 18338947 | 18456457 | 18715339 | 16624932 | 14647450 | 15287740 | 11888273 | 8969169 | 7570186 | 19434718 | 18676680 | 18456658 | 17667505 | 17923090 | 18027911 | 17703412 | 17095088 | 16757563 |…
IFNA7	interferon, alpha 7			15970	8910771 | 15489334 | 9425112 | 1385305 | 4057246 | 2995168 | 6181262 | 16418394 | 16160188 | 16278001 | 15481145 | 12089333 | 12477932 | 9865497 | 9658081 | 9343822 | 9108403 | 9225992 | 8764000 | 8668211 | 8661419 | 7815507 | 17180012 | 7583919 | 7526537 | 7913356 | 7511078 | 7904170 | 8438572 | 8345204 | 1381203 | 1905933 | 2552026 |
IFNAR1	interferon (alpha, beta and omega) receptor 1			15975	12618863 | 12761564 | 15885318 | 1370833 | 15990456 | 14727154 | 15063762 | 15489334 | 12697242 | 8181059 | 7526154 | 2153461 | 18761606 | 15449939 | 17027223 | 16171819 | 10542297 | 18166147 | 19103527 | 14532120 | 18937499 | 17517919 | 18056411 | 12220192 | 9029147 | 8626489 | 18801736 | 16624932 | 12554654 | 9733772 | 8307198 | 18474601 | 17823081 | 9677371 | 17310065 | 17125879 | 14647450 | 9…
IFNAR2	interferon (alpha, beta and omega) receptor 2			15976	8181059 | 15885318 | 12842042 | 12618863 | 7588638 | 15063762 | 7665574 | 7759950 | 17572016 | 18971450 | 17697365 | 16106266 | 15449939 | 12220192 | 10339405 | 18801736 | 17517919 | 8798579 | 19258923 | 18338947 | 18456457 | 18715339 | 16624932 | 14647450 | 15287740 | 11888273 | 8969169 | 7570186 | 19434718 | 18676680 | 18456658 | 17667505 | 17923090 | 18027911 | 17703412 | 17095088 | 16757563 |…
IFNA10	interferon, alpha 10			110296	15489334 | 9425112 | 1385305 | 2526839 | 6163083 | 12477932 | 8668211 | 4057246 | 6397400 | 6181262 | 2222899 | 1999003 | 2250479 | 10716688 | 9456437 | 1746062 | 2148343 | 2144747 |
IFNAR1	interferon (alpha, beta and omega) receptor 1			15975	12618863 | 12761564 | 15885318 | 1370833 | 15990456 | 14727154 | 15063762 | 15489334 | 12697242 | 8181059 | 7526154 | 2153461 | 18761606 | 15449939 | 17027223 | 16171819 | 10542297 | 18166147 | 19103527 | 14532120 | 18937499 | 17517919 | 18056411 | 12220192 | 9029147 | 8626489 | 18801736 | 16624932 | 12554654 | 9733772 | 8307198 | 18474601 | 17823081 | 9677371 | 17310065 | 17125879 | 14647450 | 9…
IFNAR2	interferon (alpha, beta and omega) receptor 2			15976	8181059 | 15885318 | 12842042 | 12618863 | 7588638 | 15063762 | 7665574 | 7759950 | 17572016 | 18971450 | 17697365 | 16106266 | 15449939 | 12220192 | 10339405 | 18801736 | 17517919 | 8798579 | 19258923 | 18338947 | 18456457 | 18715339 | 16624932 | 14647450 | 15287740 | 11888273 | 8969169 | 7570186 | 19434718 | 18676680 | 18456658 | 17667505 | 17923090 | 18027911 | 17703412 | 17095088 | 16757563 |…
IFNB1	interferon, beta 1, fibroblast			15977	15004750 | 15489334 | 14727154 | 12761564 | 9342320 | 2414376 | 6162107 | 6164984 | 16593086 | 6171735 | 6159580 | 6159597 | 6157601 | 6157094 | 6159584 | 18322185 | 19056675 | 18209079 | 16984921 | 18771559 | 18382694 | 10918594 | 16545883 | 17142768 | 11781186 | 19201909 | 18653385 | 18614013 | 18381783 | 17985330 | 17328045 | 17560375 | 15737993 | 15652402 | 15107417 | 11972054 | 12581491 | 10…
IFNAR1	interferon (alpha, beta and omega) receptor 1			15975	12618863 | 12761564 | 15885318 | 1370833 | 15990456 | 14727154 | 15063762 | 15489334 | 12697242 | 8181059 | 7526154 | 2153461 | 18761606 | 15449939 | 17027223 | 16171819 | 10542297 | 18166147 | 19103527 | 14532120 | 18937499 | 17517919 | 18056411 | 12220192 | 9029147 | 8626489 | 18801736 | 16624932 | 12554654 | 9733772 | 8307198 | 18474601 | 17823081 | 9677371 | 17310065 | 17125879 | 14647450 | 9…
IFNAR2	interferon (alpha, beta and omega) receptor 2			15976	8181059 | 15885318 | 12842042 | 12618863 | 7588638 | 15063762 | 7665574 | 7759950 | 17572016 | 18971450 | 17697365 | 16106266 | 15449939 | 12220192 | 10339405 | 18801736 | 17517919 | 8798579 | 19258923 | 18338947 | 18456457 | 18715339 | 16624932 | 14647450 | 15287740 | 11888273 | 8969169 | 7570186 | 19434718 | 18676680 | 18456658 | 17667505 | 17923090 | 18027911 | 17703412 | 17095088 | 16757563 |…
IL1A	interleukin 1, alpha			16175	2989698 | 16206345 | 8188271 | 15581980 | 15836820 | 16078996 | 15170937 | 15476179 | 15201366 | 14693849 | 12528118 | 16389181 | 15733644 | 16230423 | 14984963 | 14705223 | 15566952 | 15377701 | 12558814 | 12737276 | 12947160 | 12425801 | 11436125 | 11241561 | 10953177 | 16384981 | 15726267 | 16100774 | 16304445 | 16155691 | 15951664 | 16317381 | 15854776 | 15220553 | 15068111 | 15007345 | 15361…
IL1R1	interleukin 1 receptor, type I			16177	10903327 | 9062193 | 15170937 | 14680589 | 12240899 | 11849463 | 10191101 | 12558814 | 12412204 | 11380474 | 11752505 | 11040178 | 11083263 | 1833184 | 15653174 | 16100774 | 15919456 | 15375600 | 15489334 | 15361128 | 15481335 | 14557872 | 12595908 | 14563376 | 12425801 | 12133437 | 12082592 | 11846196 | 12095061 | 12138282 | 12212456 | 12363051 | 11742191 | 11233912 | 11508575 | 11506478 | 11220…
IL1R2	interleukin 1 receptor, type II			16178	1833184 | 10191101 | 15815621 | 15653174 | 15489334 | 11846196 | 12363051 | 17307738 | 19026558 | 17919610 | 17702847 | 17517439 | 17324958 | 17482186 | 9168406 | 18315432 | 15705625 | 14674121 | 12372465 | 11804955 | 10210771 | 9417814 | 8332913 | 19336370 | 19258923 | 19180518 | 18818748 | 19019335 | 17413037 | 17703412 | 18096476 | 16971486 | 16596202 | 12794127 | 12530978 | 12356774 | 1237793…
IL1B	interleukin 1, beta			16176	2954882 | 2989698 | 11127488 | 16206345 | 12578333 | 11686217 | 1837236 | 15900570 | 15201366 | 15581980 | 11898000 | 9062193 | 16380445 | 15917409 | 16078996 | 15273551 | 15127646 | 11849463 | 12009575 | 12572877 | 11498264 | 16389181 | 15836820 | 15733644 | 16284368 | 15341923 | 15566952 | 15088297 | 15377701 | 14723749 | 12928052 | 12651071 | 11600466 | 11241561 | 11686480 | 16362385 | 1613307…
IL1R1	interleukin 1 receptor, type I			16177	10903327 | 9062193 | 15170937 | 14680589 | 12240899 | 11849463 | 10191101 | 12558814 | 12412204 | 11380474 | 11752505 | 11040178 | 11083263 | 1833184 | 15653174 | 16100774 | 15919456 | 15375600 | 15489334 | 15361128 | 15481335 | 14557872 | 12595908 | 14563376 | 12425801 | 12133437 | 12082592 | 11846196 | 12095061 | 12138282 | 12212456 | 12363051 | 11742191 | 11233912 | 11508575 | 11506478 | 11220…
IL1R2	interleukin 1 receptor, type II			16178	1833184 | 10191101 | 15815621 | 15653174 | 15489334 | 11846196 | 12363051 | 17307738 | 19026558 | 17919610 | 17702847 | 17517439 | 17324958 | 17482186 | 9168406 | 18315432 | 15705625 | 14674121 | 12372465 | 11804955 | 10210771 | 9417814 | 8332913 | 19336370 | 19258923 | 19180518 | 18818748 | 19019335 | 17413037 | 17703412 | 18096476 | 16971486 | 16596202 | 12794127 | 12530978 | 12356774 | 1237793…
IL1RN	interleukin 1 receptor antagonist			16181	15231136 | 7629520 | 1828896 | 12578333 | 7867645 | 1386337 | 15836820 | 16284368 | 16098232 | 16078996 | 15485792 | 15476179 | 12445219 | 8045306 | 16389181 | 16019127 | 15733644 | 14984963 | 15266130 | 15566952 | 15247172 | 15535834 | 15292002 | 14521725 | 12891537 | 11846196 | 11600466 | 11686217 | 11606496 | 11247888 | 11045853 | 11033452 | 9514884 | 8992991 | 16335952 | 16284379 | 16172101 |…
IL1R1	interleukin 1 receptor, type I			16177	10903327 | 9062193 | 15170937 | 14680589 | 12240899 | 11849463 | 10191101 | 12558814 | 12412204 | 11380474 | 11752505 | 11040178 | 11083263 | 1833184 | 15653174 | 16100774 | 15919456 | 15375600 | 15489334 | 15361128 | 15481335 | 14557872 | 12595908 | 14563376 | 12425801 | 12133437 | 12082592 | 11846196 | 12095061 | 12138282 | 12212456 | 12363051 | 11742191 | 11233912 | 11508575 | 11506478 | 11220…
IL1R2	interleukin 1 receptor, type II			16178	1833184 | 10191101 | 15815621 | 15653174 | 15489334 | 11846196 | 12363051 | 17307738 | 19026558 | 17919610 | 17702847 | 17517439 | 17324958 | 17482186 | 9168406 | 18315432 | 15705625 | 14674121 | 12372465 | 11804955 | 10210771 | 9417814 | 8332913 | 19336370 | 19258923 | 19180518 | 18818748 | 19019335 | 17413037 | 17703412 | 18096476 | 16971486 | 16596202 | 12794127 | 12530978 | 12356774 | 1237793…
IL18	interleukin 18 (interferon-gamma-inducing factor)			16173	16043644 | 16059673 | 16053025 | 15786533 | 15731584 | 15581980 | 12911784 | 12947340 | 16215941 | 15896202 | 15644127 | 15842270 | 16078996 | 15789055 | 15230817 | 15140035 | 12572878 | 15643599 | 15806006 | 15932380 | 16306765 | 16306764 | 15663745 | 16316892 | 15585330 | 15674367 | 15327523 | 15005726 | 12366781 | 12424620 | 12401730 | 8666798 | 14709415 | 15489334 | 14679107 | 9693051 | 74772…
IL18R1	interleukin 18 receptor 1			16182	8626725 | 10191101 | 16043644 | 15815621 | 15489334 | 15063762 | 9325300 | 16971411 | 10925275 | 18382474 | 18774397 | 18715339 | 19258923 | 19249008 | 19180518 | 18311140 | 16979683 | 17403771 | 17703412 | 16467876 | 15860756 | 15760905 | 16236915 | 14734551 | 14702039 | 15009178 | 15044087 | 15202785 | 15323361 | 14662859 | 14662834 | 12096920 | 12477932 | 10227969 | 8898719 | 12171504 | 187140…
IL18RAP	interleukin 18 receptor accessory protein			16174	9792649 | 11046021 | 10925275 | 16043644 | 15815621 | 15489334 | 19103669 | 17897836 | 11788557 | 10951141 | 18092318 | 18774397 | 15760905 | 19336475 | 18805825 | 19180518 | 19073967 | 18187866 | 18439550 | 18311140 | 12477932 | 10653850 | 18003981 | 11466347 | 16918507 | 15834055 | 14528293 | 12684057 | 12381835 | 18192897 | 18520705 | 16272137 | 15664165 | 16188228 | 14734463 | 14994387 | 1516…
IGF1	insulin-like growth factor 1 (somatomedin C)			16000	12590635 | 15986122 | 14693733 | 15302607 | 15668470 | 15247132 | 15734965 | 15678496 | 15927083 | 15586244 | 14714750 | 15049048 | 11246885 | 8857020 | 15941947 | 15726267 | 16215864 | 16030120 | 15894673 | 15668488 | 16322331 | 14749262 | 15082485 | 15272914 | 15181035 | 14557458 | 12915683 | 12791939 | 12732844 | 11937187 | 12086966 | 12511011 | 12115549 | 11319179 | 11161840 | 10391209 | 8495…
IGF1R	insulin-like growth factor 1 receptor			16001	14657428 | 1316909 | 1846292 | 16831875 | 15127203 | 12843179 | 7679099 | 16362313 | 15489334 | 15043778 | 15181035 | 12138094 | 11162456 | 9355755 | 7541045 | 8247543 | 8452530 | 1711844 | 2877871 | 17097318 | 12019176 | 12821780 | 17486080 | 15623623 | 15878855 | 18178561 | 18196535 | 16750336 | 17649826 | 15805544 | 14764897 | 17320820 | 7642582 | 18723765 | 17307140 | 14654552 | 14627343 | 18…
IGF2	insulin-like growth factor 2 (somatomedin A)			16002	2450353 | 3167054 | 16018936 | 15970649 | 15181035 | 14645199 | 12610512 | 16251897 | 16531418 | 16166779 | 16330588 | 15298990 | 14749262 | 12446294 | 7730145 | 7527339 | 16102992 | 15621215 | 15314640 | 15489334 | 15359740 | 15498874 | 14749349 | 12732844 | 12586351 | 12719950 | 14614750 | 12075589 | 11448941 | 1569071 | 2722836 | 3683205 | 3476948 | 3652904 | 3653397 | 3002851 | 3881277 | 6382…
IGF2R	insulin-like growth factor 2 receptor			16004	16172012 | 15506681 | 17081983 | 15181035 | 14574404 | 12754519 | 12543777 | 11387475 | 9892739 | 2963003 | 2957598 | 17475626 | 16977309 | 17069798 | 12857727 | 17850746 | 12586773 | 12021353 | 18037232 | 18602895 | 18596235 | 18174267 | 17927214 | 11867533 | 9566979 | 18789384 | 18604514 | 19037107 | 19195023 | 19236480 | 18616667 | 17101778 | 17407457 | 12736721 | 12665524 | 12959977 | 1293410…
INS	insulin			16334	8358440 | 3470784 | 6243748 | 15070567 | 15095040 | 15678496 | 14693412 | 12610512 | 11978629 | 16251897 | 15956217 | 15705917 | 16276008 | 16025255 | 16390390 | 16123374 | 15949705 | 15880482 | 15589123 | 14749349 | 15489334 | 15561961 | 14715866 | 15581831 | 15305767 | 14657411 | 15237706 | 12952878 | 14679083 | 12639765 | 14647005 | 14551916 | 11937112 | 12111440 | 12079889 | 12047362 | 115027…
INSR	insulin receptor			16337	8432414 | 2566545 | 2544997 | 2983222 | 16831875 | 8636294 | 8276809 | 14693412 | 7559478 | 8082780 | 8419945 | 15745246 | 9175790 | 8096518 | 8390949 | 8243830 | 8452530 | 1890161 | 15938783 | 15498182 | 12023989 | 12477518 | 11232039 | 11735220 | 10443650 | 9249867 | 8890729 | 7657032 | 8314008 | 8188715 | 8388389 | 1730625 | 1563582 | 2040394 | 2365819 | 17201797 | 15951569 | 16127460 | 150619…
HGF	hepatocyte growth factor (hepapoietin A; scatter factor)			15234	15064106 | 1837206 | 1831266 | 15489334 | 15127882 | 12690205 | 12732844 | 12853948 | 9817840 | 9493272 | 8662798 | 1482348 | 1321034 | 1280830 | 1826653 | 1831432 | 1824873 | 1826837 | 1832556 | 1720571 | 2145836 | 2528952 | 2531289 | 16621453 | 15250830 | 15161915 | 15156160 | 11867177 | 8603858 | 17921114 | 15112327 | 11929792 | 12209727 | 17599773 | 17154373 | 17203235 | 16303761 | 16144920 |…
MET	met proto-oncogene (hepatocyte growth factor receptor)			17295	1846706 | 12147692 | 9140397 | 14559966 | 12198496 | 1655790 | 17192257 | 17053076 | 15735664 | 15314156 | 14684163 | 12853948 | 11063574 | 9927037 | 8247543 | 1611909 | 3325883 | 2819873 | 4069211 | 17332337 | 19096300 | 15075332 | 11750879 | 18379349 | 15672865 | 12611639 | 18813782 | 17593080 | 16186806 | 12524084 | 12884908 | 11895493 | 10433944 | 18636147 | 19037978 | 18395971 | 17459054 | 1…
MST1	macrophage stimulating 1 (hepatocyte growth factor-like)			15235	8393443 | 1827141 | 16335952 | 1655021 | 2902784 | 11856768 | 9045873 | 19079170 | 10068459 | 8621550 | 18480548 | 17456594 | 16170349 | 15764806 | 14597639 | 12919677 | 11274154 | 19159218 | 19212654 | 18700007 | 18438406 | 18587394 | 17554300 | 17554261 | 16641997 | 15489334 | 12177064 | 12477932 | 10728827 | 9373149 | 8889548 | 8702870 | 8125298 | 8695717 | 8660937 | 9533936 | 9766449 | 815797…
MST1R	macrophage stimulating 1 receptor (c-met-related tyrosine kinase)			19882	8386824 | 7939629 | 15184888 | 12676986 | 8816464 | 18593918 | 17311308 | 18620091 | 18310076 | 15788670 | 18165235 | 17588532 | 12915129 | 18221954 | 15001985 | 12766581 | 10871856 | 15378025 | 12802274 | 8062829 | 17616662 | 15929040 | 9045873 | 12919677 | 17456594 | 15764806 | 14597639 | 7488076 | 19367581 | 18836480 | 18209063 | 18606710 | 18204077 | 18950514 | 18200509 | 18073207 | 18593464 …
FGF1	fibroblast growth factor 1 (acidic)			14164	3523756 | 1693186 | 7504343 | 1717925 | 1372643 | 7521397 | 8950275 | 15358178 | 11069186 | 10830168 | 8652550 | 1697263 | 14732692 | 15489334 | 12750963 | 11847269 | 10618369 | 9719643 | 9655399 | 1885605 | 1702556 | 2393407 | 2590193 | 2474753 | 3527167 | 2427112 | 3732516 | 3778488 | 3964259 | 16316338 | 16219767 | 7680120 | 12145206 | 9630568 | 9712836 | 18441324 | 15835896 | 15561939 | 16495…
FGFR1	fibroblast growth factor receptor 1 (fms-related tyrosine kinase 2, Pfeiffer syndrome)			14182	2162671 | 15001591 | 16882753 | 16606836 | 16764984 | 16757108 | 12181353 | 1697263 | 17154279 | 15625620 | 9139660 | 15605412 | 15845591 | 12627230 | 11173846 | 10830168 | 9949182 | 8752212 | 7874169 | 1317750 | 17389761 | 16470795 | 16335952 | 15489334 | 14702039 | 11030354 | 9655399 | 8074689 | 1379697 | 1379698 | 1722683 | 1650441 | 1846977 | 1662973 | 2167437 | 2159626 | 17397528 | 15509650 …
FGFR2	fibroblast growth factor receptor 2 (bacteria-expressed kinase, keratinocyte growth factor receptor, craniofacial dysostosis 1, Crouzon syndrome, Pfeiffer syndrome, Jackson-Weiss syndrome)			14183	9150725 | 11781872 | 7581378 | 11390973 | 8528214 | 11856867 | 9677057 | 1309608 | 1400433 | 10712195 | 10951518 | 8676562 | 1697263 | 10574673 | 10394936 | 8946174 | 8644708 | 7668257 | 7719344 | 2172978 | 16501574 | 12591959 | 12000365 | 11380921 | 11173845 | 11069186 | 10830168 | 10945669 | 10626794 | 9719378 | 9693549 | 9385368 | 9152842 | 9002682 | 8673103 | 8956050 | 8696350 | 7655462 | 771…
FGFR3	fibroblast growth factor receptor 3 (achondroplasia, thanatophoric dwarfism)			14184	1847508 | 11314002 | 16841094 | 16061860 | 9790257 | 8599935 | 7493034 | 7923141 | 7758520 | 8078586 | 15221641 | 11325814 | 11703096 | 7847369 | 16501574 | 17033969 | 15915095 | 11746040 | 11529856 | 11055896 | 10471491 | 10215410 | 9042914 | 9207791 | 8845844 | 7670477 | 7773297 | 8589699 | 14732692 | 12707965 | 10777366 | 10360402 | 10671061 | 9525367 | 9452043 | 7495869 | 1664411 | 2247464 | …
FGFR4	fibroblast growth factor receptor 4			14186	1709094 | 9457674 | 7680645 | 16061909 | 14601095 | 10631118 | 15448004 | 16012724 | 11830541 | 15340161 | 15489334 | 2247464 | 15070963 | 19240166 | 15750181 | 10691305 | 19008009 | 18949411 | 11958417 | 11271786 | 8576110 | 18670643 | 18762813 | 18756523 | 1385111 | 19296538 | 17487277 | 16822847 | 16091423 | 11549253 | 10918587 | 18487077 | 17084840 | 16721364 | 15075241 | 12642581 | 11981041 …
FGF2	fibroblast growth factor 2 (basic)			14173	16257968 | 11390973 | 11509569 | 12590983 | 10358027 | 9925931 | 8885834 | 7691311 | 1417798 | 1769963 | 1849658 | 1885605 | 1785797 | 1707542 | 1702556 | 2538817 | 3579930 | 2435575 | 2435284 | 3472745 | 3732516 | 3780670 | 3964259 | 12755687 | 18006148 | 14669345 | 18680389 | 17942638 | 12517814 | 18036796 | 15680705 | 16320338 | 14680499 | 12746216 | 18592007 | 18829480 | 17578349 | 16685268 |…
FGFR1	fibroblast growth factor receptor 1 (fms-related tyrosine kinase 2, Pfeiffer syndrome)			14182	2162671 | 15001591 | 16882753 | 16606836 | 16764984 | 16757108 | 12181353 | 1697263 | 17154279 | 15625620 | 9139660 | 15605412 | 15845591 | 12627230 | 11173846 | 10830168 | 9949182 | 8752212 | 7874169 | 1317750 | 17389761 | 16470795 | 16335952 | 15489334 | 14702039 | 11030354 | 9655399 | 8074689 | 1379697 | 1379698 | 1722683 | 1650441 | 1846977 | 1662973 | 2167437 | 2159626 | 17397528 | 15509650 …
FGFR2	fibroblast growth factor receptor 2 (bacteria-expressed kinase, keratinocyte growth factor receptor, craniofacial dysostosis 1, Crouzon syndrome, Pfeiffer syndrome, Jackson-Weiss syndrome)			14183	9150725 | 11781872 | 7581378 | 11390973 | 8528214 | 11856867 | 9677057 | 1309608 | 1400433 | 10712195 | 10951518 | 8676562 | 1697263 | 10574673 | 10394936 | 8946174 | 8644708 | 7668257 | 7719344 | 2172978 | 16501574 | 12591959 | 12000365 | 11380921 | 11173845 | 11069186 | 10830168 | 10945669 | 10626794 | 9719378 | 9693549 | 9385368 | 9152842 | 9002682 | 8673103 | 8956050 | 8696350 | 7655462 | 771…
FGFR3	fibroblast growth factor receptor 3 (achondroplasia, thanatophoric dwarfism)			14184	1847508 | 11314002 | 16841094 | 16061860 | 9790257 | 8599935 | 7493034 | 7923141 | 7758520 | 8078586 | 15221641 | 11325814 | 11703096 | 7847369 | 16501574 | 17033969 | 15915095 | 11746040 | 11529856 | 11055896 | 10471491 | 10215410 | 9042914 | 9207791 | 8845844 | 7670477 | 7773297 | 8589699 | 14732692 | 12707965 | 10777366 | 10360402 | 10671061 | 9525367 | 9452043 | 7495869 | 1664411 | 2247464 | …
FGFR4	fibroblast growth factor receptor 4			14186	1709094 | 9457674 | 7680645 | 16061909 | 14601095 | 10631118 | 15448004 | 16012724 | 11830541 | 15340161 | 15489334 | 2247464 | 15070963 | 19240166 | 15750181 | 10691305 | 19008009 | 18949411 | 11958417 | 11271786 | 8576110 | 18670643 | 18762813 | 18756523 | 1385111 | 19296538 | 17487277 | 16822847 | 16091423 | 11549253 | 10918587 | 18487077 | 17084840 | 16721364 | 15075241 | 12642581 | 11981041 …
FGF3	fibroblast growth factor 3 (murine mammary tumor virus integration site (v-int-2) oncogene homolog)			14174	17236138 | 15489334 | 2470007 | 16263090 | 18435799 | 18701883 | 10749884 | 17656375 | 17360555 | 18464913 | 17133345 | 16597617 | 15199049 | 12477932 | 11294897 | 11438656 | 8622701 | 8663044 | 8223243 | 1922362 | 3023852 | 1317463 | 17198565 | 9645456 | 7519042 | 8494710 | 18823972 | 12201868 | 7623831 | 2193294 | 16329133 | 11751068 | 10853025 | 9368007 | 9316622 | 2278877 | 19232109 | 1721507…
FGFR1	fibroblast growth factor receptor 1 (fms-related tyrosine kinase 2, Pfeiffer syndrome)			14182	2162671 | 15001591 | 16882753 | 16606836 | 16764984 | 16757108 | 12181353 | 1697263 | 17154279 | 15625620 | 9139660 | 15605412 | 15845591 | 12627230 | 11173846 | 10830168 | 9949182 | 8752212 | 7874169 | 1317750 | 17389761 | 16470795 | 16335952 | 15489334 | 14702039 | 11030354 | 9655399 | 8074689 | 1379697 | 1379698 | 1722683 | 1650441 | 1846977 | 1662973 | 2167437 | 2159626 | 17397528 | 15509650 …
FGFR2	fibroblast growth factor receptor 2 (bacteria-expressed kinase, keratinocyte growth factor receptor, craniofacial dysostosis 1, Crouzon syndrome, Pfeiffer syndrome, Jackson-Weiss syndrome)			14183	9150725 | 11781872 | 7581378 | 11390973 | 8528214 | 11856867 | 9677057 | 1309608 | 1400433 | 10712195 | 10951518 | 8676562 | 1697263 | 10574673 | 10394936 | 8946174 | 8644708 | 7668257 | 7719344 | 2172978 | 16501574 | 12591959 | 12000365 | 11380921 | 11173845 | 11069186 | 10830168 | 10945669 | 10626794 | 9719378 | 9693549 | 9385368 | 9152842 | 9002682 | 8673103 | 8956050 | 8696350 | 7655462 | 771…
FGF4	fibroblast growth factor 4 (heparin secretory transforming protein 1, Kaposi sarcoma oncogene)			14175	11486033 | 1611909 | 2959959 | 2957062 | 2953031 | 18192227 | 12841847 | 17852409 | 17390055 | 12163055 | 15695515 | 12008951 | 12172783 | 11743396 | 18811955 | 19074885 | 18510611 | 17133345 | 16597617 | 14980503 | 15146197 | 15199049 | 12923055 | 11840335 | 11294897 | 11021964 | 10089404 | 9139660 | 8663044 | 1697263 | 3060803 | 3283658 | 2974287 | 9715278 | 15803454 | 8550832 | 12488456 | 8822…
FGFR1	fibroblast growth factor receptor 1 (fms-related tyrosine kinase 2, Pfeiffer syndrome)			14182	2162671 | 15001591 | 16882753 | 16606836 | 16764984 | 16757108 | 12181353 | 1697263 | 17154279 | 15625620 | 9139660 | 15605412 | 15845591 | 12627230 | 11173846 | 10830168 | 9949182 | 8752212 | 7874169 | 1317750 | 17389761 | 16470795 | 16335952 | 15489334 | 14702039 | 11030354 | 9655399 | 8074689 | 1379697 | 1379698 | 1722683 | 1650441 | 1846977 | 1662973 | 2167437 | 2159626 | 17397528 | 15509650 …
FGFR2	fibroblast growth factor receptor 2 (bacteria-expressed kinase, keratinocyte growth factor receptor, craniofacial dysostosis 1, Crouzon syndrome, Pfeiffer syndrome, Jackson-Weiss syndrome)			14183	9150725 | 11781872 | 7581378 | 11390973 | 8528214 | 11856867 | 9677057 | 1309608 | 1400433 | 10712195 | 10951518 | 8676562 | 1697263 | 10574673 | 10394936 | 8946174 | 8644708 | 7668257 | 7719344 | 2172978 | 16501574 | 12591959 | 12000365 | 11380921 | 11173845 | 11069186 | 10830168 | 10945669 | 10626794 | 9719378 | 9693549 | 9385368 | 9152842 | 9002682 | 8673103 | 8956050 | 8696350 | 7655462 | 771…
FGFR3	fibroblast growth factor receptor 3 (achondroplasia, thanatophoric dwarfism)			14184	1847508 | 11314002 | 16841094 | 16061860 | 9790257 | 8599935 | 7493034 | 7923141 | 7758520 | 8078586 | 15221641 | 11325814 | 11703096 | 7847369 | 16501574 | 17033969 | 15915095 | 11746040 | 11529856 | 11055896 | 10471491 | 10215410 | 9042914 | 9207791 | 8845844 | 7670477 | 7773297 | 8589699 | 14732692 | 12707965 | 10777366 | 10360402 | 10671061 | 9525367 | 9452043 | 7495869 | 1664411 | 2247464 | …
FGFR4	fibroblast growth factor receptor 4			14186	1709094 | 9457674 | 7680645 | 16061909 | 14601095 | 10631118 | 15448004 | 16012724 | 11830541 | 15340161 | 15489334 | 2247464 | 15070963 | 19240166 | 15750181 | 10691305 | 19008009 | 18949411 | 11958417 | 11271786 | 8576110 | 18670643 | 18762813 | 18756523 | 1385111 | 19296538 | 17487277 | 16822847 | 16091423 | 11549253 | 10918587 | 18487077 | 17084840 | 16721364 | 15075241 | 12642581 | 11981041 …
FGF5	fibroblast growth factor 5			14176	3211147 | 1700424 | 10823842 | 2577873 | 11876253 | 9786939 | 9333017 | 2005884 | 18362893 | 11454700 | 9134330 | 8386828 | 9323936 | 1658709 | 8374885 | 19430483 | 17133345 | 16597617 | 14702039 | 15199049 | 12008951 | 12477932 | 11715949 | 9139660 | 8663044 | 7923352 | 1697263 | 14502567 | 9331271 | 9771418 | 11066093 | 9733582 | 8461132 | 8045713 | 9856785 | 7649223 | 10756073 | 8616711 | 1478…
FGFR1	fibroblast growth factor receptor 1 (fms-related tyrosine kinase 2, Pfeiffer syndrome)			14182	2162671 | 15001591 | 16882753 | 16606836 | 16764984 | 16757108 | 12181353 | 1697263 | 17154279 | 15625620 | 9139660 | 15605412 | 15845591 | 12627230 | 11173846 | 10830168 | 9949182 | 8752212 | 7874169 | 1317750 | 17389761 | 16470795 | 16335952 | 15489334 | 14702039 | 11030354 | 9655399 | 8074689 | 1379697 | 1379698 | 1722683 | 1650441 | 1846977 | 1662973 | 2167437 | 2159626 | 17397528 | 15509650 …
FGFR2	fibroblast growth factor receptor 2 (bacteria-expressed kinase, keratinocyte growth factor receptor, craniofacial dysostosis 1, Crouzon syndrome, Pfeiffer syndrome, Jackson-Weiss syndrome)			14183	9150725 | 11781872 | 7581378 | 11390973 | 8528214 | 11856867 | 9677057 | 1309608 | 1400433 | 10712195 | 10951518 | 8676562 | 1697263 | 10574673 | 10394936 | 8946174 | 8644708 | 7668257 | 7719344 | 2172978 | 16501574 | 12591959 | 12000365 | 11380921 | 11173845 | 11069186 | 10830168 | 10945669 | 10626794 | 9719378 | 9693549 | 9385368 | 9152842 | 9002682 | 8673103 | 8956050 | 8696350 | 7655462 | 771…
FGFR3	fibroblast growth factor receptor 3 (achondroplasia, thanatophoric dwarfism)			14184	1847508 | 11314002 | 16841094 | 16061860 | 9790257 | 8599935 | 7493034 | 7923141 | 7758520 | 8078586 | 15221641 | 11325814 | 11703096 | 7847369 | 16501574 | 17033969 | 15915095 | 11746040 | 11529856 | 11055896 | 10471491 | 10215410 | 9042914 | 9207791 | 8845844 | 7670477 | 7773297 | 8589699 | 14732692 | 12707965 | 10777366 | 10360402 | 10671061 | 9525367 | 9452043 | 7495869 | 1664411 | 2247464 | …
FGF6	fibroblast growth factor 6			14177	1549352 | 1886714 | 16597617 | 15489334 | 2649847 | 10945637 | 17133345 | 15199049 | 11801566 | 12477932 | 11294897 | 9139660 | 8663044 | 8020938 | 1385111 | 1697263 | 9878802 | 15389547 | 10427503 | 8199350 | 16033864 | 8612679 | 1814436 | 1349122 | 1785831 | 18636142 | 17697126 | 16211270 | 15613447 | 11991742 | 11121055 | 7705943 | 8592522 | 7547864 | 1299353 | 1379725 |
FGFR1	fibroblast growth factor receptor 1 (fms-related tyrosine kinase 2, Pfeiffer syndrome)			14182	2162671 | 15001591 | 16882753 | 16606836 | 16764984 | 16757108 | 12181353 | 1697263 | 17154279 | 15625620 | 9139660 | 15605412 | 15845591 | 12627230 | 11173846 | 10830168 | 9949182 | 8752212 | 7874169 | 1317750 | 17389761 | 16470795 | 16335952 | 15489334 | 14702039 | 11030354 | 9655399 | 8074689 | 1379697 | 1379698 | 1722683 | 1650441 | 1846977 | 1662973 | 2167437 | 2159626 | 17397528 | 15509650 …
FGFR2	fibroblast growth factor receptor 2 (bacteria-expressed kinase, keratinocyte growth factor receptor, craniofacial dysostosis 1, Crouzon syndrome, Pfeiffer syndrome, Jackson-Weiss syndrome)			14183	9150725 | 11781872 | 7581378 | 11390973 | 8528214 | 11856867 | 9677057 | 1309608 | 1400433 | 10712195 | 10951518 | 8676562 | 1697263 | 10574673 | 10394936 | 8946174 | 8644708 | 7668257 | 7719344 | 2172978 | 16501574 | 12591959 | 12000365 | 11380921 | 11173845 | 11069186 | 10830168 | 10945669 | 10626794 | 9719378 | 9693549 | 9385368 | 9152842 | 9002682 | 8673103 | 8956050 | 8696350 | 7655462 | 771…
FGFR4	fibroblast growth factor receptor 4			14186	1709094 | 9457674 | 7680645 | 16061909 | 14601095 | 10631118 | 15448004 | 16012724 | 11830541 | 15340161 | 15489334 | 2247464 | 15070963 | 19240166 | 15750181 | 10691305 | 19008009 | 18949411 | 11958417 | 11271786 | 8576110 | 18670643 | 18762813 | 18756523 | 1385111 | 19296538 | 17487277 | 16822847 | 16091423 | 11549253 | 10918587 | 18487077 | 17084840 | 16721364 | 15075241 | 12642581 | 11981041 …
FGF7	fibroblast growth factor 7 (keratinocyte growth factor)			14178	15806171 | 7749227 | 1409637 | 1664700 | 2475908 | 2915979 | 11000522 | 16141466 | 17049492 | 9369951 | 19148469 | 17786302 | 16984257 | 15250830 | 15327889 | 8392040 | 17525264 | 16162944 | 12802496 | 12215437 | 9582367 | 17944804 | 15679583 | 17692400 | 15809711 | 15562028 | 15781986 | 12413766 | 19106113 | 19281086 | 17609292 | 16216128 | 11821103 | 11943656 | 19326389 | 18386288 | 17882267 | …
FGFR2	fibroblast growth factor receptor 2 (bacteria-expressed kinase, keratinocyte growth factor receptor, craniofacial dysostosis 1, Crouzon syndrome, Pfeiffer syndrome, Jackson-Weiss syndrome)			14183	9150725 | 11781872 | 7581378 | 11390973 | 8528214 | 11856867 | 9677057 | 1309608 | 1400433 | 10712195 | 10951518 | 8676562 | 1697263 | 10574673 | 10394936 | 8946174 | 8644708 | 7668257 | 7719344 | 2172978 | 16501574 | 12591959 | 12000365 | 11380921 | 11173845 | 11069186 | 10830168 | 10945669 | 10626794 | 9719378 | 9693549 | 9385368 | 9152842 | 9002682 | 8673103 | 8956050 | 8696350 | 7655462 | 771…
FGF8	fibroblast growth factor 8 (androgen-induced)			14179	8700553 | 8891346 | 8595889 | 18596921 | 7737407 | 8661131 | 11341643 | 18386787 | 11953856 | 9332670 | 16683270 | 17512240 | 17264867 | 12778074 | 12140757 | 17600781 | 16384934 | 10574949 | 11358849 | 10736564 | 17133345 | 16597617 | 15935652 | 15199049 | 12054865 | 12477932 | 11420691 | 11294897 | 10751172 | 11021964 | 9139660 | 8663044 | 1697263 | 14623825 | 17509151 | 16252261 | 9605740 | 16…
FGFR2	fibroblast growth factor receptor 2 (bacteria-expressed kinase, keratinocyte growth factor receptor, craniofacial dysostosis 1, Crouzon syndrome, Pfeiffer syndrome, Jackson-Weiss syndrome)			14183	9150725 | 11781872 | 7581378 | 11390973 | 8528214 | 11856867 | 9677057 | 1309608 | 1400433 | 10712195 | 10951518 | 8676562 | 1697263 | 10574673 | 10394936 | 8946174 | 8644708 | 7668257 | 7719344 | 2172978 | 16501574 | 12591959 | 12000365 | 11380921 | 11173845 | 11069186 | 10830168 | 10945669 | 10626794 | 9719378 | 9693549 | 9385368 | 9152842 | 9002682 | 8673103 | 8956050 | 8696350 | 7655462 | 771…
FGFR3	fibroblast growth factor receptor 3 (achondroplasia, thanatophoric dwarfism)			14184	1847508 | 11314002 | 16841094 | 16061860 | 9790257 | 8599935 | 7493034 | 7923141 | 7758520 | 8078586 | 15221641 | 11325814 | 11703096 | 7847369 | 16501574 | 17033969 | 15915095 | 11746040 | 11529856 | 11055896 | 10471491 | 10215410 | 9042914 | 9207791 | 8845844 | 7670477 | 7773297 | 8589699 | 14732692 | 12707965 | 10777366 | 10360402 | 10671061 | 9525367 | 9452043 | 7495869 | 1664411 | 2247464 | …
FGFR4	fibroblast growth factor receptor 4			14186	1709094 | 9457674 | 7680645 | 16061909 | 14601095 | 10631118 | 15448004 | 16012724 | 11830541 | 15340161 | 15489334 | 2247464 | 15070963 | 19240166 | 15750181 | 10691305 | 19008009 | 18949411 | 11958417 | 11271786 | 8576110 | 18670643 | 18762813 | 18756523 | 1385111 | 19296538 | 17487277 | 16822847 | 16091423 | 11549253 | 10918587 | 18487077 | 17084840 | 16721364 | 15075241 | 12642581 | 11981041 …
FGF9	fibroblast growth factor 9 (glia-activating factor)			14180	8321227 | 11223514 | 15057823 | 15489334 | 8428960 | 17154280 | 14602803 | 11060292 | 18165946 | 16982695 | 9507114 | 10362017 | 9121694 | 8576175 | 12565813 | 18618013 | 15780951 | 10574949 | 10544294 | 18593907 | 17133345 | 16597617 | 16540513 | 15199049 | 12704389 | 12072406 | 12477932 | 11294897 | 9139660 | 8663044 | 8575785 | 1697263 | 9696088 | 9139882 | 16188224 | 16219985 | 15058010 | 147…
FGFR1	fibroblast growth factor receptor 1 (fms-related tyrosine kinase 2, Pfeiffer syndrome)			14182	2162671 | 15001591 | 16882753 | 16606836 | 16764984 | 16757108 | 12181353 | 1697263 | 17154279 | 15625620 | 9139660 | 15605412 | 15845591 | 12627230 | 11173846 | 10830168 | 9949182 | 8752212 | 7874169 | 1317750 | 17389761 | 16470795 | 16335952 | 15489334 | 14702039 | 11030354 | 9655399 | 8074689 | 1379697 | 1379698 | 1722683 | 1650441 | 1846977 | 1662973 | 2167437 | 2159626 | 17397528 | 15509650 …
FGFR2	fibroblast growth factor receptor 2 (bacteria-expressed kinase, keratinocyte growth factor receptor, craniofacial dysostosis 1, Crouzon syndrome, Pfeiffer syndrome, Jackson-Weiss syndrome)			14183	9150725 | 11781872 | 7581378 | 11390973 | 8528214 | 11856867 | 9677057 | 1309608 | 1400433 | 10712195 | 10951518 | 8676562 | 1697263 | 10574673 | 10394936 | 8946174 | 8644708 | 7668257 | 7719344 | 2172978 | 16501574 | 12591959 | 12000365 | 11380921 | 11173845 | 11069186 | 10830168 | 10945669 | 10626794 | 9719378 | 9693549 | 9385368 | 9152842 | 9002682 | 8673103 | 8956050 | 8696350 | 7655462 | 771…
FGFR3	fibroblast growth factor receptor 3 (achondroplasia, thanatophoric dwarfism)			14184	1847508 | 11314002 | 16841094 | 16061860 | 9790257 | 8599935 | 7493034 | 7923141 | 7758520 | 8078586 | 15221641 | 11325814 | 11703096 | 7847369 | 16501574 | 17033969 | 15915095 | 11746040 | 11529856 | 11055896 | 10471491 | 10215410 | 9042914 | 9207791 | 8845844 | 7670477 | 7773297 | 8589699 | 14732692 | 12707965 | 10777366 | 10360402 | 10671061 | 9525367 | 9452043 | 7495869 | 1664411 | 2247464 | …
FGFR4	fibroblast growth factor receptor 4			14186	1709094 | 9457674 | 7680645 | 16061909 | 14601095 | 10631118 | 15448004 | 16012724 | 11830541 | 15340161 | 15489334 | 2247464 | 15070963 | 19240166 | 15750181 | 10691305 | 19008009 | 18949411 | 11958417 | 11271786 | 8576110 | 18670643 | 18762813 | 18756523 | 1385111 | 19296538 | 17487277 | 16822847 | 16091423 | 11549253 | 10918587 | 18487077 | 17084840 | 16721364 | 15075241 | 12642581 | 11981041 …
FGF10	fibroblast growth factor 10			14165	9287324 | 12591959 | 15806171 | 16501574 | 16630169 | 15654336 | 15489334 | 16597614 | 10951499 | 18587586 | 15208658 | 12818887 | 11286634 | 9582367 | 19102732 | 17496316 | 17071719 | 17264867 | 15690149 | 15679583 | 9927546 | 18594526 | 17471512 | 12804770 | 17213838 | 17944804 | 17682060 | 18081024 | 17360555 | 18329286 | 18454440 | 17133345 | 17609292 | 16597617 | 16323074 | 15632068 | 147264…
FGFR1	fibroblast growth factor receptor 1 (fms-related tyrosine kinase 2, Pfeiffer syndrome)			14182	2162671 | 15001591 | 16882753 | 16606836 | 16764984 | 16757108 | 12181353 | 1697263 | 17154279 | 15625620 | 9139660 | 15605412 | 15845591 | 12627230 | 11173846 | 10830168 | 9949182 | 8752212 | 7874169 | 1317750 | 17389761 | 16470795 | 16335952 | 15489334 | 14702039 | 11030354 | 9655399 | 8074689 | 1379697 | 1379698 | 1722683 | 1650441 | 1846977 | 1662973 | 2167437 | 2159626 | 17397528 | 15509650 …
FGFR2	fibroblast growth factor receptor 2 (bacteria-expressed kinase, keratinocyte growth factor receptor, craniofacial dysostosis 1, Crouzon syndrome, Pfeiffer syndrome, Jackson-Weiss syndrome)			14183	9150725 | 11781872 | 7581378 | 11390973 | 8528214 | 11856867 | 9677057 | 1309608 | 1400433 | 10712195 | 10951518 | 8676562 | 1697263 | 10574673 | 10394936 | 8946174 | 8644708 | 7668257 | 7719344 | 2172978 | 16501574 | 12591959 | 12000365 | 11380921 | 11173845 | 11069186 | 10830168 | 10945669 | 10626794 | 9719378 | 9693549 | 9385368 | 9152842 | 9002682 | 8673103 | 8956050 | 8696350 | 7655462 | 771…
FGFR3	fibroblast growth factor receptor 3 (achondroplasia, thanatophoric dwarfism)			14184	1847508 | 11314002 | 16841094 | 16061860 | 9790257 | 8599935 | 7493034 | 7923141 | 7758520 | 8078586 | 15221641 | 11325814 | 11703096 | 7847369 | 16501574 | 17033969 | 15915095 | 11746040 | 11529856 | 11055896 | 10471491 | 10215410 | 9042914 | 9207791 | 8845844 | 7670477 | 7773297 | 8589699 | 14732692 | 12707965 | 10777366 | 10360402 | 10671061 | 9525367 | 9452043 | 7495869 | 1664411 | 2247464 | …
FGFR4	fibroblast growth factor receptor 4			14186	1709094 | 9457674 | 7680645 | 16061909 | 14601095 | 10631118 | 15448004 | 16012724 | 11830541 | 15340161 | 15489334 | 2247464 | 15070963 | 19240166 | 15750181 | 10691305 | 19008009 | 18949411 | 11958417 | 11271786 | 8576110 | 18670643 | 18762813 | 18756523 | 1385111 | 19296538 | 17487277 | 16822847 | 16091423 | 11549253 | 10918587 | 18487077 | 17084840 | 16721364 | 15075241 | 12642581 | 11981041 …
FGF11	fibroblast growth factor 11			14166	8790420 | 15489334 | 15199049 | 14702039 | 12477932 | 10662545 | 9070933 |
FGFR1	fibroblast growth factor receptor 1 (fms-related tyrosine kinase 2, Pfeiffer syndrome)			14182	2162671 | 15001591 | 16882753 | 16606836 | 16764984 | 16757108 | 12181353 | 1697263 | 17154279 | 15625620 | 9139660 | 15605412 | 15845591 | 12627230 | 11173846 | 10830168 | 9949182 | 8752212 | 7874169 | 1317750 | 17389761 | 16470795 | 16335952 | 15489334 | 14702039 | 11030354 | 9655399 | 8074689 | 1379697 | 1379698 | 1722683 | 1650441 | 1846977 | 1662973 | 2167437 | 2159626 | 17397528 | 15509650 …
FGFR2	fibroblast growth factor receptor 2 (bacteria-expressed kinase, keratinocyte growth factor receptor, craniofacial dysostosis 1, Crouzon syndrome, Pfeiffer syndrome, Jackson-Weiss syndrome)			14183	9150725 | 11781872 | 7581378 | 11390973 | 8528214 | 11856867 | 9677057 | 1309608 | 1400433 | 10712195 | 10951518 | 8676562 | 1697263 | 10574673 | 10394936 | 8946174 | 8644708 | 7668257 | 7719344 | 2172978 | 16501574 | 12591959 | 12000365 | 11380921 | 11173845 | 11069186 | 10830168 | 10945669 | 10626794 | 9719378 | 9693549 | 9385368 | 9152842 | 9002682 | 8673103 | 8956050 | 8696350 | 7655462 | 771…
FGFR3	fibroblast growth factor receptor 3 (achondroplasia, thanatophoric dwarfism)			14184	1847508 | 11314002 | 16841094 | 16061860 | 9790257 | 8599935 | 7493034 | 7923141 | 7758520 | 8078586 | 15221641 | 11325814 | 11703096 | 7847369 | 16501574 | 17033969 | 15915095 | 11746040 | 11529856 | 11055896 | 10471491 | 10215410 | 9042914 | 9207791 | 8845844 | 7670477 | 7773297 | 8589699 | 14732692 | 12707965 | 10777366 | 10360402 | 10671061 | 9525367 | 9452043 | 7495869 | 1664411 | 2247464 | …
FGFR4	fibroblast growth factor receptor 4			14186	1709094 | 9457674 | 7680645 | 16061909 | 14601095 | 10631118 | 15448004 | 16012724 | 11830541 | 15340161 | 15489334 | 2247464 | 15070963 | 19240166 | 15750181 | 10691305 | 19008009 | 18949411 | 11958417 | 11271786 | 8576110 | 18670643 | 18762813 | 18756523 | 1385111 | 19296538 | 17487277 | 16822847 | 16091423 | 11549253 | 10918587 | 18487077 | 17084840 | 16721364 | 15075241 | 12642581 | 11981041 …
FGF12	fibroblast growth factor 12			14167	8790420 | 15489334 | 14702039 | 10049777 | 9345906 | 18525161 | 18519826 | 19043545 | 18289114 | 16344560 | 15199049 | 12815063 | 12401812 | 12477932 | 12244047 | 11378392 | 7829101 | 18069126 | 17168932 |
FGFR1	fibroblast growth factor receptor 1 (fms-related tyrosine kinase 2, Pfeiffer syndrome)			14182	2162671 | 15001591 | 16882753 | 16606836 | 16764984 | 16757108 | 12181353 | 1697263 | 17154279 | 15625620 | 9139660 | 15605412 | 15845591 | 12627230 | 11173846 | 10830168 | 9949182 | 8752212 | 7874169 | 1317750 | 17389761 | 16470795 | 16335952 | 15489334 | 14702039 | 11030354 | 9655399 | 8074689 | 1379697 | 1379698 | 1722683 | 1650441 | 1846977 | 1662973 | 2167437 | 2159626 | 17397528 | 15509650 …
FGFR2	fibroblast growth factor receptor 2 (bacteria-expressed kinase, keratinocyte growth factor receptor, craniofacial dysostosis 1, Crouzon syndrome, Pfeiffer syndrome, Jackson-Weiss syndrome)			14183	9150725 | 11781872 | 7581378 | 11390973 | 8528214 | 11856867 | 9677057 | 1309608 | 1400433 | 10712195 | 10951518 | 8676562 | 1697263 | 10574673 | 10394936 | 8946174 | 8644708 | 7668257 | 7719344 | 2172978 | 16501574 | 12591959 | 12000365 | 11380921 | 11173845 | 11069186 | 10830168 | 10945669 | 10626794 | 9719378 | 9693549 | 9385368 | 9152842 | 9002682 | 8673103 | 8956050 | 8696350 | 7655462 | 771…
FGFR3	fibroblast growth factor receptor 3 (achondroplasia, thanatophoric dwarfism)			14184	1847508 | 11314002 | 16841094 | 16061860 | 9790257 | 8599935 | 7493034 | 7923141 | 7758520 | 8078586 | 15221641 | 11325814 | 11703096 | 7847369 | 16501574 | 17033969 | 15915095 | 11746040 | 11529856 | 11055896 | 10471491 | 10215410 | 9042914 | 9207791 | 8845844 | 7670477 | 7773297 | 8589699 | 14732692 | 12707965 | 10777366 | 10360402 | 10671061 | 9525367 | 9452043 | 7495869 | 1664411 | 2247464 | …
FGFR4	fibroblast growth factor receptor 4			14186	1709094 | 9457674 | 7680645 | 16061909 | 14601095 | 10631118 | 15448004 | 16012724 | 11830541 | 15340161 | 15489334 | 2247464 | 15070963 | 19240166 | 15750181 | 10691305 | 19008009 | 18949411 | 11958417 | 11271786 | 8576110 | 18670643 | 18762813 | 18756523 | 1385111 | 19296538 | 17487277 | 16822847 | 16091423 | 11549253 | 10918587 | 18487077 | 17084840 | 16721364 | 15075241 | 12642581 | 11981041 …
FGF13	fibroblast growth factor 13			14168	18565740|17697936|16818445|16632597|16141073|16141072|16123981|15140207|14517998|12666204|12477932|12466851|12421715|11900978|11217851|11178743|11165488|11076861|11042159|10644718|
FGFR1	fibroblast growth factor receptor 1 (fms-related tyrosine kinase 2, Pfeiffer syndrome)			14182	2162671 | 15001591 | 16882753 | 16606836 | 16764984 | 16757108 | 12181353 | 1697263 | 17154279 | 15625620 | 9139660 | 15605412 | 15845591 | 12627230 | 11173846 | 10830168 | 9949182 | 8752212 | 7874169 | 1317750 | 17389761 | 16470795 | 16335952 | 15489334 | 14702039 | 11030354 | 9655399 | 8074689 | 1379697 | 1379698 | 1722683 | 1650441 | 1846977 | 1662973 | 2167437 | 2159626 | 17397528 | 15509650 …
FGFR2	fibroblast growth factor receptor 2 (bacteria-expressed kinase, keratinocyte growth factor receptor, craniofacial dysostosis 1, Crouzon syndrome, Pfeiffer syndrome, Jackson-Weiss syndrome)			14183	9150725 | 11781872 | 7581378 | 11390973 | 8528214 | 11856867 | 9677057 | 1309608 | 1400433 | 10712195 | 10951518 | 8676562 | 1697263 | 10574673 | 10394936 | 8946174 | 8644708 | 7668257 | 7719344 | 2172978 | 16501574 | 12591959 | 12000365 | 11380921 | 11173845 | 11069186 | 10830168 | 10945669 | 10626794 | 9719378 | 9693549 | 9385368 | 9152842 | 9002682 | 8673103 | 8956050 | 8696350 | 7655462 | 771…
FGFR3	fibroblast growth factor receptor 3 (achondroplasia, thanatophoric dwarfism)			14184	1847508 | 11314002 | 16841094 | 16061860 | 9790257 | 8599935 | 7493034 | 7923141 | 7758520 | 8078586 | 15221641 | 11325814 | 11703096 | 7847369 | 16501574 | 17033969 | 15915095 | 11746040 | 11529856 | 11055896 | 10471491 | 10215410 | 9042914 | 9207791 | 8845844 | 7670477 | 7773297 | 8589699 | 14732692 | 12707965 | 10777366 | 10360402 | 10671061 | 9525367 | 9452043 | 7495869 | 1664411 | 2247464 | …
FGFR4	fibroblast growth factor receptor 4			14186	1709094 | 9457674 | 7680645 | 16061909 | 14601095 | 10631118 | 15448004 | 16012724 | 11830541 | 15340161 | 15489334 | 2247464 | 15070963 | 19240166 | 15750181 | 10691305 | 19008009 | 18949411 | 11958417 | 11271786 | 8576110 | 18670643 | 18762813 | 18756523 | 1385111 | 19296538 | 17487277 | 16822847 | 16091423 | 11549253 | 10918587 | 18487077 | 17084840 | 16721364 | 15075241 | 12642581 | 11981041 …
FGF14	fibroblast growth factor 14			14169	15470364 | 8790420 | 17236779 | 15148151 | 15057823 | 12489043 | 12364586 | 16211615 | 17221845 | 16959974 | 16166153 | 15199049 | 15365159 | 15489334 | 12123606 | 12477932 | 18930825 | 17018610 | 12496418 | 14573547 | 15895552 | 12840022 | 19349318 | 18310134 | 18505918 | 19018248 | 17548657 | 17485258 | 17917114 | 17127278 | 17105903 | 17299600 | 17100776 | 16945157 | 15885893 | 16762976 | 1561…
FGFR1	fibroblast growth factor receptor 1 (fms-related tyrosine kinase 2, Pfeiffer syndrome)			14182	2162671 | 15001591 | 16882753 | 16606836 | 16764984 | 16757108 | 12181353 | 1697263 | 17154279 | 15625620 | 9139660 | 15605412 | 15845591 | 12627230 | 11173846 | 10830168 | 9949182 | 8752212 | 7874169 | 1317750 | 17389761 | 16470795 | 16335952 | 15489334 | 14702039 | 11030354 | 9655399 | 8074689 | 1379697 | 1379698 | 1722683 | 1650441 | 1846977 | 1662973 | 2167437 | 2159626 | 17397528 | 15509650 …
FGFR2	fibroblast growth factor receptor 2 (bacteria-expressed kinase, keratinocyte growth factor receptor, craniofacial dysostosis 1, Crouzon syndrome, Pfeiffer syndrome, Jackson-Weiss syndrome)			14183	9150725 | 11781872 | 7581378 | 11390973 | 8528214 | 11856867 | 9677057 | 1309608 | 1400433 | 10712195 | 10951518 | 8676562 | 1697263 | 10574673 | 10394936 | 8946174 | 8644708 | 7668257 | 7719344 | 2172978 | 16501574 | 12591959 | 12000365 | 11380921 | 11173845 | 11069186 | 10830168 | 10945669 | 10626794 | 9719378 | 9693549 | 9385368 | 9152842 | 9002682 | 8673103 | 8956050 | 8696350 | 7655462 | 771…
FGFR3	fibroblast growth factor receptor 3 (achondroplasia, thanatophoric dwarfism)			14184	1847508 | 11314002 | 16841094 | 16061860 | 9790257 | 8599935 | 7493034 | 7923141 | 7758520 | 8078586 | 15221641 | 11325814 | 11703096 | 7847369 | 16501574 | 17033969 | 15915095 | 11746040 | 11529856 | 11055896 | 10471491 | 10215410 | 9042914 | 9207791 | 8845844 | 7670477 | 7773297 | 8589699 | 14732692 | 12707965 | 10777366 | 10360402 | 10671061 | 9525367 | 9452043 | 7495869 | 1664411 | 2247464 | …
FGFR4	fibroblast growth factor receptor 4			14186	1709094 | 9457674 | 7680645 | 16061909 | 14601095 | 10631118 | 15448004 | 16012724 | 11830541 | 15340161 | 15489334 | 2247464 | 15070963 | 19240166 | 15750181 | 10691305 | 19008009 | 18949411 | 11958417 | 11271786 | 8576110 | 18670643 | 18762813 | 18756523 | 1385111 | 19296538 | 17487277 | 16822847 | 16091423 | 11549253 | 10918587 | 18487077 | 17084840 | 16721364 | 15075241 | 12642581 | 11981041 …
FGF16	fibroblast growth factor 16			80903	9473496 | 11474196 | 16756958 | 17133345 | 16597617 | 15199049 | 11276432 | 11294897 | 1697263 | 12619867 | 12851399 |
FGFR1	fibroblast growth factor receptor 1 (fms-related tyrosine kinase 2, Pfeiffer syndrome)			14182	2162671 | 15001591 | 16882753 | 16606836 | 16764984 | 16757108 | 12181353 | 1697263 | 17154279 | 15625620 | 9139660 | 15605412 | 15845591 | 12627230 | 11173846 | 10830168 | 9949182 | 8752212 | 7874169 | 1317750 | 17389761 | 16470795 | 16335952 | 15489334 | 14702039 | 11030354 | 9655399 | 8074689 | 1379697 | 1379698 | 1722683 | 1650441 | 1846977 | 1662973 | 2167437 | 2159626 | 17397528 | 15509650 …
FGFR2	fibroblast growth factor receptor 2 (bacteria-expressed kinase, keratinocyte growth factor receptor, craniofacial dysostosis 1, Crouzon syndrome, Pfeiffer syndrome, Jackson-Weiss syndrome)			14183	9150725 | 11781872 | 7581378 | 11390973 | 8528214 | 11856867 | 9677057 | 1309608 | 1400433 | 10712195 | 10951518 | 8676562 | 1697263 | 10574673 | 10394936 | 8946174 | 8644708 | 7668257 | 7719344 | 2172978 | 16501574 | 12591959 | 12000365 | 11380921 | 11173845 | 11069186 | 10830168 | 10945669 | 10626794 | 9719378 | 9693549 | 9385368 | 9152842 | 9002682 | 8673103 | 8956050 | 8696350 | 7655462 | 771…
FGFR3	fibroblast growth factor receptor 3 (achondroplasia, thanatophoric dwarfism)			14184	1847508 | 11314002 | 16841094 | 16061860 | 9790257 | 8599935 | 7493034 | 7923141 | 7758520 | 8078586 | 15221641 | 11325814 | 11703096 | 7847369 | 16501574 | 17033969 | 15915095 | 11746040 | 11529856 | 11055896 | 10471491 | 10215410 | 9042914 | 9207791 | 8845844 | 7670477 | 7773297 | 8589699 | 14732692 | 12707965 | 10777366 | 10360402 | 10671061 | 9525367 | 9452043 | 7495869 | 1664411 | 2247464 | …
FGFR4	fibroblast growth factor receptor 4			14186	1709094 | 9457674 | 7680645 | 16061909 | 14601095 | 10631118 | 15448004 | 16012724 | 11830541 | 15340161 | 15489334 | 2247464 | 15070963 | 19240166 | 15750181 | 10691305 | 19008009 | 18949411 | 11958417 | 11271786 | 8576110 | 18670643 | 18762813 | 18756523 | 1385111 | 19296538 | 17487277 | 16822847 | 16091423 | 11549253 | 10918587 | 18487077 | 17084840 | 16721364 | 15075241 | 12642581 | 11981041 …
FGF17	fibroblast growth factor 17			14171	9514906 | 15489334 | 12975309 | 9751161 | 15129425 | 10381577 | 19122663 | 17133345 | 16597617 | 15199049 | 14702039 | 12477932 | 11294897 | 10751172 | 9139660 | 8889548 | 1697263 | 15538740 | 9660775 | 18310279 | 16778085 | 16211270 | 11165488 |
FGFR1	fibroblast growth factor receptor 1 (fms-related tyrosine kinase 2, Pfeiffer syndrome)			14182	2162671 | 15001591 | 16882753 | 16606836 | 16764984 | 16757108 | 12181353 | 1697263 | 17154279 | 15625620 | 9139660 | 15605412 | 15845591 | 12627230 | 11173846 | 10830168 | 9949182 | 8752212 | 7874169 | 1317750 | 17389761 | 16470795 | 16335952 | 15489334 | 14702039 | 11030354 | 9655399 | 8074689 | 1379697 | 1379698 | 1722683 | 1650441 | 1846977 | 1662973 | 2167437 | 2159626 | 17397528 | 15509650 …
FGFR2	fibroblast growth factor receptor 2 (bacteria-expressed kinase, keratinocyte growth factor receptor, craniofacial dysostosis 1, Crouzon syndrome, Pfeiffer syndrome, Jackson-Weiss syndrome)			14183	9150725 | 11781872 | 7581378 | 11390973 | 8528214 | 11856867 | 9677057 | 1309608 | 1400433 | 10712195 | 10951518 | 8676562 | 1697263 | 10574673 | 10394936 | 8946174 | 8644708 | 7668257 | 7719344 | 2172978 | 16501574 | 12591959 | 12000365 | 11380921 | 11173845 | 11069186 | 10830168 | 10945669 | 10626794 | 9719378 | 9693549 | 9385368 | 9152842 | 9002682 | 8673103 | 8956050 | 8696350 | 7655462 | 771…
FGFR3	fibroblast growth factor receptor 3 (achondroplasia, thanatophoric dwarfism)			14184	1847508 | 11314002 | 16841094 | 16061860 | 9790257 | 8599935 | 7493034 | 7923141 | 7758520 | 8078586 | 15221641 | 11325814 | 11703096 | 7847369 | 16501574 | 17033969 | 15915095 | 11746040 | 11529856 | 11055896 | 10471491 | 10215410 | 9042914 | 9207791 | 8845844 | 7670477 | 7773297 | 8589699 | 14732692 | 12707965 | 10777366 | 10360402 | 10671061 | 9525367 | 9452043 | 7495869 | 1664411 | 2247464 | …
FGFR4	fibroblast growth factor receptor 4			14186	1709094 | 9457674 | 7680645 | 16061909 | 14601095 | 10631118 | 15448004 | 16012724 | 11830541 | 15340161 | 15489334 | 2247464 | 15070963 | 19240166 | 15750181 | 10691305 | 19008009 | 18949411 | 11958417 | 11271786 | 8576110 | 18670643 | 18762813 | 18756523 | 1385111 | 19296538 | 17487277 | 16822847 | 16091423 | 11549253 | 10918587 | 18487077 | 17084840 | 16721364 | 15075241 | 12642581 | 11981041 …
FGF18	fibroblast growth factor 18			14172	9660775 | 9742123 | 15489334 | 12975309 | 10353607 | 16756958 | 15749088 | 11124520 | 17890768 | 18978678 | 17128416 | 17133345 | 17360555 | 16597617 | 16381901 | 16019430 | 15199049 | 15489336 | 12477932 | 11294897 | 10751172 | 11256614 | 11076863 | 1697263 | 15854025 | 18565695 | 15447937 | 17303798 | 15804568 | 15781473 | 18565769 | 16109394 | 11950254 | 19116522 | 17488195 | 17823286 | 173124…
FGFR1	fibroblast growth factor receptor 1 (fms-related tyrosine kinase 2, Pfeiffer syndrome)			14182	2162671 | 15001591 | 16882753 | 16606836 | 16764984 | 16757108 | 12181353 | 1697263 | 17154279 | 15625620 | 9139660 | 15605412 | 15845591 | 12627230 | 11173846 | 10830168 | 9949182 | 8752212 | 7874169 | 1317750 | 17389761 | 16470795 | 16335952 | 15489334 | 14702039 | 11030354 | 9655399 | 8074689 | 1379697 | 1379698 | 1722683 | 1650441 | 1846977 | 1662973 | 2167437 | 2159626 | 17397528 | 15509650 …
FGFR2	fibroblast growth factor receptor 2 (bacteria-expressed kinase, keratinocyte growth factor receptor, craniofacial dysostosis 1, Crouzon syndrome, Pfeiffer syndrome, Jackson-Weiss syndrome)			14183	9150725 | 11781872 | 7581378 | 11390973 | 8528214 | 11856867 | 9677057 | 1309608 | 1400433 | 10712195 | 10951518 | 8676562 | 1697263 | 10574673 | 10394936 | 8946174 | 8644708 | 7668257 | 7719344 | 2172978 | 16501574 | 12591959 | 12000365 | 11380921 | 11173845 | 11069186 | 10830168 | 10945669 | 10626794 | 9719378 | 9693549 | 9385368 | 9152842 | 9002682 | 8673103 | 8956050 | 8696350 | 7655462 | 771…
FGFR3	fibroblast growth factor receptor 3 (achondroplasia, thanatophoric dwarfism)			14184	1847508 | 11314002 | 16841094 | 16061860 | 9790257 | 8599935 | 7493034 | 7923141 | 7758520 | 8078586 | 15221641 | 11325814 | 11703096 | 7847369 | 16501574 | 17033969 | 15915095 | 11746040 | 11529856 | 11055896 | 10471491 | 10215410 | 9042914 | 9207791 | 8845844 | 7670477 | 7773297 | 8589699 | 14732692 | 12707965 | 10777366 | 10360402 | 10671061 | 9525367 | 9452043 | 7495869 | 1664411 | 2247464 | …
FGFR4	fibroblast growth factor receptor 4			14186	1709094 | 9457674 | 7680645 | 16061909 | 14601095 | 10631118 | 15448004 | 16012724 | 11830541 | 15340161 | 15489334 | 2247464 | 15070963 | 19240166 | 15750181 | 10691305 | 19008009 | 18949411 | 11958417 | 11271786 | 8576110 | 18670643 | 18762813 | 18756523 | 1385111 | 19296538 | 17487277 | 16822847 | 16091423 | 11549253 | 10918587 | 18487077 | 17084840 | 16721364 | 15075241 | 12642581 | 11981041 …
NGFB	nerve growth factor, beta polypeptide			18049	10490030 | 2025430 | 16710414 | 17081983 | 14976160 | 15489334 | 10391209 | 10322959 | 2374737 | 6688123 | 6327169 | 18922683 | 16546643 | 17992191 | 18727839 | 18199526 | 18221326 | 17192954 | 16832412 | 15523689 | 15829579 | 15131306 | 14587217 | 11877300 | 11935372 | 10806167 | 8895847 | 19169037 | 18300262 | 17638883 | 12900521 | 18420729 | 19221293 | 19076929 | 18280641 | 18305571 | 18068123…
NTRK1	neurotrophic tyrosine kinase, receptor, type 1			18211	2869410 | 10330344 | 17196528 | 15870692 | 10982191 | 10443680 | 8696348 | 11244088 | 10490030 | 8155326 | 14642435 | 10861667 | 10388563 | 10233776 | 1532241 | 10567924 | 10090906 | 9290260 | 7565764 | 16710414 | 15489334 | 10391209 | 7823156 | 8524391 | 7510697 | 8325889 | 1850821 | 1849459 | 2927393 | 2966065 | 11705863 | 11668614 | 18072090 | 15961390 | 17671718 | 17619016 | 16546643 | 111599…
NGFR	nerve growth factor receptor (TNFR superfamily, member 16)			18053	3022937 | 10514511 | 10544233 | 14966521 | 15489334 | 15274039 | 12963025 | 11244088 | 9915784 | 8627329 | 2850481 | 3006050 | 16951226 | 18540978 | 17619016 | 17349981 | 7903404 | 17603629 | 16460673 | 9927421 | 18462868 | 17492429 | 16555252 | 1324502 | 18477014 | 17287525 | 12821676 | 18221326 | 17971243 | 17947706 | 19169037 | 17696644 | 16893414 | 16215672 | 14689592 | 14985763 | 12789270 | …
BDNF	brain-derived neurotrophic factor			12064	1889806 | 12836135 | 15115760 | 2236018 | 15899246 | 18753648 | 15726264 | 16388065 | 15630410 | 15949651 | 15543516 | 15626819 | 14673216 | 7703225 | 16139165 | 16301096 | 15457498 | 16005437 | 16043130 | 16054753 | 16344533 | 15108194 | 15274036 | 15336520 | 12524161 | 12192623 | 11782995 | 16356643 | 16389585 | 16343697 | 16391475 | 15567073 | 15375678 | 15896496 | 15913870 | 15896483 | 161057…
NTRK2	neurotrophic tyrosine kinase, receptor, type 2			18212	7789988 | 15838534 | 7936202 | 18293376 | 10388563 | 7823156 | 15389758 | 16335952 | 15489334 | 11798182 | 11738045 | 7574684 | 7759111 | 19170129 | 17720314 | 17918233 | 18534558 | 17873329 | 18201274 | 15657181 | 12912764 | 12808116 | 17008023 | 16713371 | 15024057 | 11849294 | 9927421 | 8621424 | 18992902 | 17884018 | 17616679 | 17971243 | 16964397 | 16051641 | 11432792 | 9573364 | 9195161 | 1…
NGFR	nerve growth factor receptor (TNFR superfamily, member 16)			18053	3022937 | 10514511 | 10544233 | 14966521 | 15489334 | 15274039 | 12963025 | 11244088 | 9915784 | 8627329 | 2850481 | 3006050 | 16951226 | 18540978 | 17619016 | 17349981 | 7903404 | 17603629 | 16460673 | 9927421 | 18462868 | 17492429 | 16555252 | 1324502 | 18477014 | 17287525 | 12821676 | 18221326 | 17971243 | 17947706 | 19169037 | 17696644 | 16893414 | 16215672 | 14689592 | 14985763 | 12789270 | …
NTF3	neurotrophin 3			18205	1889806 | 7733919 | 7703225 | 15365216 | 2365067 | 15489334 | 11920853 | 8925252 | 2025430 | 2344409 | 2236018 | 8621424 | 1542658 | 16441896 | 15544837 | 15770067 | 11580868 | 18596692 | 18313696 | 17698064 | 12900521 | 11877300 | 8085468 | 1889807 | 8837968 | 18428117 | 18179783 | 18069415 | 17234344 | 16786155 | 12710933 | 12598727 | 12397373 | 9488719 | 9502217 | 8819011 | 8837975 | 19369542 …
NTRK1	neurotrophic tyrosine kinase, receptor, type 1			18211	2869410 | 10330344 | 17196528 | 15870692 | 10982191 | 10443680 | 8696348 | 11244088 | 10490030 | 8155326 | 14642435 | 10861667 | 10388563 | 10233776 | 1532241 | 10567924 | 10090906 | 9290260 | 7565764 | 16710414 | 15489334 | 10391209 | 7823156 | 8524391 | 7510697 | 8325889 | 1850821 | 1849459 | 2927393 | 2966065 | 11705863 | 11668614 | 18072090 | 15961390 | 17671718 | 17619016 | 16546643 | 111599…
NTRK2	neurotrophic tyrosine kinase, receptor, type 2			18212	7789988 | 15838534 | 7936202 | 18293376 | 10388563 | 7823156 | 15389758 | 16335952 | 15489334 | 11798182 | 11738045 | 7574684 | 7759111 | 19170129 | 17720314 | 17918233 | 18534558 | 17873329 | 18201274 | 15657181 | 12912764 | 12808116 | 17008023 | 16713371 | 15024057 | 11849294 | 9927421 | 8621424 | 18992902 | 17884018 | 17616679 | 17971243 | 16964397 | 16051641 | 11432792 | 9573364 | 9195161 | 1…
NTRK3	neurotrophic tyrosine kinase, receptor, type 3			18213	7806211 | 9778053 | 18293376 | 7823156 | 15167446 | 12399943 | 7657612 | 19187638 | 18347002 | 15932601 | 1653651 | 17971243 | 9648868 | 8895847 | 19040714 | 19344762 | 18616610 | 9488719 | 9197281 | 19179422 | 18319596 | 16826429 | 15198123 | 12927579 | 10388563 | 9195161 | 8621424 | 18336001 | 18428117 | 18179783 | 16862449 | 16786155 | 16648236 | 14668342 | 15312164 | 11205744 | 9927421 | 9462…
NGFR	nerve growth factor receptor (TNFR superfamily, member 16)			18053	3022937 | 10514511 | 10544233 | 14966521 | 15489334 | 15274039 | 12963025 | 11244088 | 9915784 | 8627329 | 2850481 | 3006050 | 16951226 | 18540978 | 17619016 | 17349981 | 7903404 | 17603629 | 16460673 | 9927421 | 18462868 | 17492429 | 16555252 | 1324502 | 18477014 | 17287525 | 12821676 | 18221326 | 17971243 | 17947706 | 19169037 | 17696644 | 16893414 | 16215672 | 14689592 | 14985763 | 12789270 | …
NTF5	neurotrophin 5 (neurotrophin 4/5)			78405	10631974 | 1313578 | 1496419 | 15489334 | 1742028 | 16648236 | 11855816 | 12900521 | 15987945 | 12397373 | 18305571 | 18980528 | 16648150 | 11738045 | 7703225 | 8061955 | 18179783 | 18203754 | 19086053 | 16316409 | 15258592 | 12477932 | 11263982 | 10388563 | 10490030 | 9519408 | 8873083 | 7541633 | 8241191 | 18405896 | 10842241 | 12393231 | 12213609 | 10486198 | 8276879 | 16081678 | 15672554 | 12…
NTRK1	neurotrophic tyrosine kinase, receptor, type 1			18211	2869410 | 10330344 | 17196528 | 15870692 | 10982191 | 10443680 | 8696348 | 11244088 | 10490030 | 8155326 | 14642435 | 10861667 | 10388563 | 10233776 | 1532241 | 10567924 | 10090906 | 9290260 | 7565764 | 16710414 | 15489334 | 10391209 | 7823156 | 8524391 | 7510697 | 8325889 | 1850821 | 1849459 | 2927393 | 2966065 | 11705863 | 11668614 | 18072090 | 15961390 | 17671718 | 17619016 | 16546643 | 111599…
NTRK2	neurotrophic tyrosine kinase, receptor, type 2			18212	7789988 | 15838534 | 7936202 | 18293376 | 10388563 | 7823156 | 15389758 | 16335952 | 15489334 | 11798182 | 11738045 | 7574684 | 7759111 | 19170129 | 17720314 | 17918233 | 18534558 | 17873329 | 18201274 | 15657181 | 12912764 | 12808116 | 17008023 | 16713371 | 15024057 | 11849294 | 9927421 | 8621424 | 18992902 | 17884018 | 17616679 | 17971243 | 16964397 | 16051641 | 11432792 | 9573364 | 9195161 | 1…
NTRK3	neurotrophic tyrosine kinase, receptor, type 3			18213	7806211 | 9778053 | 18293376 | 7823156 | 15167446 | 12399943 | 7657612 | 19187638 | 18347002 | 15932601 | 1653651 | 17971243 | 9648868 | 8895847 | 19040714 | 19344762 | 18616610 | 9488719 | 9197281 | 19179422 | 18319596 | 16826429 | 15198123 | 12927579 | 10388563 | 9195161 | 8621424 | 18336001 | 18428117 | 18179783 | 16862449 | 16786155 | 16648236 | 14668342 | 15312164 | 11205744 | 9927421 | 9462…
NGFR	nerve growth factor receptor (TNFR superfamily, member 16)			18053	3022937 | 10514511 | 10544233 | 14966521 | 15489334 | 15274039 | 12963025 | 11244088 | 9915784 | 8627329 | 2850481 | 3006050 | 16951226 | 18540978 | 17619016 | 17349981 | 7903404 | 17603629 | 16460673 | 9927421 | 18462868 | 17492429 | 16555252 | 1324502 | 18477014 | 17287525 | 12821676 | 18221326 | 17971243 | 17947706 | 19169037 | 17696644 | 16893414 | 16215672 | 14689592 | 14985763 | 12789270 | …
THPO	thrombopoietin (myeloproliferative leukemia virus oncogene ligand, megakaryocyte growth and development factor)			21832	8202154 | 15307100 | 9425899 | 11860444 | 7849319 | 11257273 | 8942648 | 8537317 | 7822271 | 7926023 | 8020099 | 7809166 | 11012214 | 15863506 | 18006466 | 12487786 | 11960394 | 9766811 | 18433726 | 12468916 | 17706203 | 16759877 | 14966463 | 15239259 | 14995067 | 16359773 | 17379761 | 17158158 | 15647951 | 15781331 | 14689068 | 11913997 | 18617523 | 18753991 | 18367486 | 17827152 | 16454716 | 16…
MPL	myeloproliferative leukemia virus oncogene			17480	1608974 | 15269348 | 15307100 | 8020956 | 11784712 | 10391209 | 18687690 | 15452260 | 15899890 | 10918061 | 10517496 | 10077649 | 17052978 | 10971406 | 8639837 | 16088917 | 12145691 | 19036112 | 17920755 | 17658515 | 11071383 | 19302922 | 18295514 | 18174381 | 14995067 | 11133753 | 10224114 | 17666371 | 12010817 | 12200367 | 17379761 | 15951300 | 9766811 | 19194467 | 19372714 | 18297515 | 1852842…
EPO	erythropoietin			13856	9799793 | 3838366 | 8396923 | 18458324 | 15489334 | 12853948 | 9774108 | 1820196 | 3346214 | 3219367 | 3949763 | 3865178 | 6698989 | 16286456 | 18479804 | 17045782 | 17597020 | 15743794 | 14990112 | 15160341 | 16278379 | 15709164 | 17145806 | 17647284 | 16699298 | 11305874 | 17893874 | 15467711 | 15777837 | 15856028 | 15769989 | 12829027 | 12525458 | 12187026 | 11994541 | 19375647 | 18332162 | 17…
EPOR	erythropoietin receptor			13857	8608241 | 8506290 | 12027890 | 8662939 | 7534299 | 12746455 | 11756159 | 9808045 | 8174675 | 15489334 | 11784712 | 11722595 | 10374881 | 9974392 | 10388848 | 9774108 | 9192789 | 8662530 | 1324524 | 1668606 | 1664413 | 1654273 | 1657727 | 1668607 | 2163696 | 2163695 | 11000476 | 17637760 | 18349818 | 1310150 | 9573010 | 18479804 | 17647284 | 16699298 | 16278379 | 15709164 | 16084495 | 15160341 | 1…
ANGPT1	angiopoietin 1			11600	8980223 | 12168954 | 9545648 | 7584026 | 12810673 | 15769741 | 14715662 | 10706866 | 17039426 | 15094228 | 9660821 | 18664247 | 17322632 | 17466926 | 16614513 | 15692086 | 15562207 | 11870550 | 11891175 | 12402160 | 12213874 | 11165944 | 19148554 | 19301945 | 19300530 | 18330951 | 18080866 | 16000309 | 16354591 | 14561809 | 12239588 | 19082480 | 19010534 | 18823985 | 18310225 | 17943167 | 1752526…
TEK	TEK tyrosine kinase, endothelial (venous malformations, multiple cutaneous and mucosal)			21687	10369874 | 8382358 | 15340161 | 8980225 | 7833915 | 1312667 | 14749497 | 17901375 | 16895971 | 13130465 | 11397875 | 12887596 | 11513602 | 19223473 | 15769741 | 9723709 | 15985432 | 12609966 | 18425119 | 17322632 | 17446561 | 11967990 | 16457819 | 15370298 | 11866538 | 10995770 | 16830384 | 16458662 | 16978237 | 16756945 | 15893943 | 14991531 | 12419314 | 17513791 | 17728252 | 16614513 | 15802272…
ANGPT2	angiopoietin 2			11601	15694966 | 9927494 | 10766762 | 16009172 | 15489334 | 14556828 | 9545648 | 9204896 | 16538528 | 15375511 | 19223473 | 17141400 | 14702352 | 17931370 | 18664247 | 18957536 | 19228739 | 19112163 | 16614513 | 11447223 | 17928052 | 17785951 | 17200776 | 16525658 | 16417407 | 16182107 | 15743799 | 15112366 | 15284088 | 18483397 | 18182823 | 17322632 | 16465407 | 16714355 | 16338068 | 14991531 | 150942…
TEK	TEK tyrosine kinase, endothelial (venous malformations, multiple cutaneous and mucosal)			21687	10369874 | 8382358 | 15340161 | 8980225 | 7833915 | 1312667 | 14749497 | 17901375 | 16895971 | 13130465 | 11397875 | 12887596 | 11513602 | 19223473 | 15769741 | 9723709 | 15985432 | 12609966 | 18425119 | 17322632 | 17446561 | 11967990 | 16457819 | 15370298 | 11866538 | 10995770 | 16830384 | 16458662 | 16978237 | 16756945 | 15893943 | 14991531 | 12419314 | 17513791 | 17728252 | 16614513 | 15802272…
ANGPTL1	angiopoietin-like 1			72713	10025962 | 16710414 | 15489334 | 9286704 | 15940350 | 15950186 | 18182823 | 16303743 | 15542434 | 15284220 | 12624729 | 12975309 | 12477932 | 10473614 | 10051567 | 10318855 | 9373149 | 8889548 | 8125298 | 15280392 | 15342395 | 10218486 | 8782080 | 14511611 | 16685428 | 18835874 |
TEK	TEK tyrosine kinase, endothelial (venous malformations, multiple cutaneous and mucosal)			21687	10369874 | 8382358 | 15340161 | 8980225 | 7833915 | 1312667 | 14749497 | 17901375 | 16895971 | 13130465 | 11397875 | 12887596 | 11513602 | 19223473 | 15769741 | 9723709 | 15985432 | 12609966 | 18425119 | 17322632 | 17446561 | 11967990 | 16457819 | 15370298 | 11866538 | 10995770 | 16830384 | 16458662 | 16978237 | 16756945 | 15893943 | 14991531 | 12419314 | 17513791 | 17728252 | 16614513 | 15802272…
PDGFA	platelet-derived growth factor alpha polypeptide			18590	1612586 | 11678848 | 1505216 | 10358027 | 8486521 | 1317862 | 2536956 | 2832727 | 3422746 | 3614364 | 3666150 | 3614363 | 3754619 | 10598812 | 17984069 | 18326546 | 16850112 | 18592007 | 14573617 | 14708943 | 15829977 | 17578349 | 14997209 | 11994382 | 18814141 | 18992915 | 18084257 | 19054851 | 18174235 | 18284546 | 18332228 | 18808740 | 17958740 | 17852407 | 17944929 | 17933214 | 17470632 | 163…
PDGFRA	platelet-derived growth factor receptor, alpha polypeptide			18595	11175793 | 16283668 | 12660384 | 16135486 | 15380338 | 15489334 | 12808148 | 11882663 | 8586421 | 7896447 | 2536956 | 2544881 | 17673922 | 18633616 | 16168125 | 16357008 | 18190445 | 18701889 | 18547963 | 16804324 | 18084259 | 18284546 | 17079230 | 18312355 | 18360281 | 18416137 | 18265649 | 16785193 | 15894928 | 18992915 | 18686281 | 18288404 | 17532173 | 18618605 | 17448020 | 16850112 | 1649838…
PDGFB	platelet-derived growth factor beta polypeptide (simian sarcoma viral (v-sis) oncogene homolog)			18591	1661670 | 2991848 | 11331882 | 8988177 | 15461802 | 15489334 | 12660034 | 10591208 | 1317862 | 1396586 | 3456904 | 3472769 | 3517869 | 4033772 | 6740330 | 6329745 | 6327048 | 6306471 | 6844921 | 17431412 | 16477226 | 15081117 | 17724602 | 16227675 | 17292826 | 16007151 | 14643521 | 8697155 | 2212004 | 18758297 | 17671690 | 16596190 | 19219070 | 17338425 | 14997209 | 11994382 | 11811779 | 10817561…
PDGFRA	platelet-derived growth factor receptor, alpha polypeptide			18595	11175793 | 16283668 | 12660384 | 16135486 | 15380338 | 15489334 | 12808148 | 11882663 | 8586421 | 7896447 | 2536956 | 2544881 | 17673922 | 18633616 | 16168125 | 16357008 | 18190445 | 18701889 | 18547963 | 16804324 | 18084259 | 18284546 | 17079230 | 18312355 | 18360281 | 18416137 | 18265649 | 16785193 | 15894928 | 18992915 | 18686281 | 18288404 | 17532173 | 18618605 | 17448020 | 16850112 | 1649838…
PDGFRB	platelet-derived growth factor receptor, beta polypeptide			18596	9373237 | 15087372 | 15380338 | 15340161 | 15489334 | 11882663 | 11567151 | 11331881 | 10805725 | 9989826 | 9285559 | 8302579 | 2550144 | 2846185 | 2835772 | 2850496 | 19092051 | 19028276 | 15944146 | 18262053 | 11046132 | 18483410 | 17620338 | 15994317 | 18288404 | 17296564 | 17727656 | 17082185 | 12941951 | 8041791 | 7689724 | 12181402 | 10964931 | 10697503 | 19180499 | 17431412 | 17568996 | 17…
VEGF	vascular endothelial growth factor			22339	9351807 | 1567395 | 10464055 | 9634701 | 16916647 | 15489334 | 15340161 | 14574404 | 12124351 | 11427521 | 10067980 | 9878851 | 9922142 | 9450968 | 9336848 | 9054410 | 9207067 | 8786112 | 7678805 | 1791831 | 1711045 | 2584205 | 2479987 | 2479986 | 19014499 | 18048970 | 16202150 | 11115828 | 15014023 | 19080330 | 18366667 | 16488441 | 16222693 | 14691147 | 12850503 | 18546007 | 17471570 | 16086118…
FLT1	fms-related tyrosine kinase 1 (vascular endothelial growth factor/vascular permeability factor receptor)			14254	2158038 | 15489334 | 10543948 | 9722576 | 8248162 | 3040650 | 18779584 | 11157498 | 18631405 | 12439912 | 19162007 | 18789115 | 17550303 | 17013089 | 16786116 | 16021077 | 12949011 | 14967383 | 11839635 | 11824379 | 9299537 | 17109193 | 16249383 | 12865438 | 19180491 | 18053608 | 18609713 | 18284215 | 17570036 | 16968555 | 16671089 | 15735759 | 16169405 | 10642585 | 10748050 | 10585578 | 7707437 …
KDR	kinase insert domain receptor (a type III receptor tyrosine kinase)			16542	1417831 | 15026417 | 15470196 | 10590123 | 10368301 | 7559454 | 1656371 | 15060076 | 15673613 | 12670961 | 17928406 | 7929439 | 15941713 | 15111490 | 17372230 | 14691147 | 14967383 | 12529448 | 10749680 | 19058181 | 18645275 | 18317954 | 16786116 | 16678129 | 12949011 | 11824379 | 18818406 | 17456229 | 16574784 | 16467880 | 12174363 | 10608891 | 18784964 | 18396391 | 18211808 | 17765237 | 1893168…
NRP1	neuropilin 1			18186	9529250 | 9331348 | 10748121 | 16763549 | 16335952 | 15489334 | 12517344 | 10688880 | 10520995 | 9288753 | 16849452 | 15956974 | 17376520 | 16330548 | 15161648 | 17369861 | 18231921 | 16809290 | 15522955 | 12216067 | 17575273 | 12883660 | 12577308 | 18065694 | 16990775 | 15160992 | 15233640 | 11112349 | 14514674 | 18704117 | 18708346 | 18223683 | 17917967 | 11953749 | 10409677 | 19037249 | 186382…
NRP2	neuropilin 2			18187	9331348 | 10748121 | 10520995 | 9529250 | 18182619 | 17427189 | 16816121 | 11394892 | 16621967 | 11677062 | 18065694 | 17699524 | 12845630 | 18708346 | 12412174 | 11112349 | 9856463 | 15613413 | 14760080 | 17088944 | 12632379 | 19037249 | 17891484 | 10891538 | 10329017 | 10196546 | 9883722 | 18307536 | 11815985 | 9872925 | 18564921 | 18785001 | 18781179 | 19088020 | 17917967 | 15815621 | 15550623…
VEGFB	vascular endothelial growth factor B			22340	8637916 | 8919691 | 16616187 | 8702615 | 15489334 | 18930733 | 9751730 | 18537151 | 10409677 | 15009103 | 16839256 | 17082651 | 18511699 | 18757827 | 18317782 | 18564921 | 16570043 | 12652295 | 12477932 | 11122379 | 9684805 | 9365524 | 11241411 | 19369214 | 11306510 | 12754739 | 11678209 | 9348202 | 19254458 | 12547729 | 12366396 | 9188862 | 8602835 | 17150246 | 12805240 | 10873096 | 10575000 | 9…
FLT1	fms-related tyrosine kinase 1 (vascular endothelial growth factor/vascular permeability factor receptor)			14254	2158038 | 15489334 | 10543948 | 9722576 | 8248162 | 3040650 | 18779584 | 11157498 | 18631405 | 12439912 | 19162007 | 18789115 | 17550303 | 17013089 | 16786116 | 16021077 | 12949011 | 14967383 | 11839635 | 11824379 | 9299537 | 17109193 | 16249383 | 12865438 | 19180491 | 18053608 | 18609713 | 18284215 | 17570036 | 16968555 | 16671089 | 15735759 | 16169405 | 10642585 | 10748050 | 10585578 | 7707437 …
NRP1	neuropilin 1			18186	9529250 | 9331348 | 10748121 | 16763549 | 16335952 | 15489334 | 12517344 | 10688880 | 10520995 | 9288753 | 16849452 | 15956974 | 17376520 | 16330548 | 15161648 | 17369861 | 18231921 | 16809290 | 15522955 | 12216067 | 17575273 | 12883660 | 12577308 | 18065694 | 16990775 | 15160992 | 15233640 | 11112349 | 14514674 | 18704117 | 18708346 | 18223683 | 17917967 | 11953749 | 10409677 | 19037249 | 186382…
VEGFC	vascular endothelial growth factor C			22341	8617204 | 9247316 | 8700872 | 8612600 | 15340161 | 15489334 | 9233800 | 15240540 | 17230534 | 18440723 | 19280060 | 18561194 | 18190720 | 18295452 | 18717190 | 16874878 | 15040017 | 14966375 | 12915657 | 16570043 | 16755294 | 16299237 | 12471041 | 14676121 | 18679715 | 18512120 | 18652765 | 17216674 | 16474989 | 16116610 | 15272284 | 15151619 | 14534690 | 11920583 | 18630523 | 18061373 | 17409493…
KDR	kinase insert domain receptor (a type III receptor tyrosine kinase)			16542	1417831 | 15026417 | 15470196 | 10590123 | 10368301 | 7559454 | 1656371 | 15060076 | 15673613 | 12670961 | 17928406 | 7929439 | 15941713 | 15111490 | 17372230 | 14691147 | 14967383 | 12529448 | 10749680 | 19058181 | 18645275 | 18317954 | 16786116 | 16678129 | 12949011 | 11824379 | 18818406 | 17456229 | 16574784 | 16467880 | 12174363 | 10608891 | 18784964 | 18396391 | 18211808 | 17765237 | 1893168…
FLT4	fms-related tyrosine kinase 4			14257	1319394 | 1327515 | 10835628 | 1310071 | 8386825 | 11807987 | 8700872 | 16335952 | 15340161 | 10856194 | 9817924 | 18008346 | 15102829 | 11553610 | 19002718 | 16116610 | 15389531 | 12881528 | 17487423 | 17948123 | 12168824 | 16755294 | 15107801 | 18440723 | 17686546 | 15474514 | 12393704 | 14648657 | 12819011 | 17458866 | 17761831 | 16624815 | 15878864 | 15880525 | 11877295 | 9012504 | 18561194 |…
FIGF	c-fos induced growth factor (vascular endothelial growth factor D)			14205	9479493 | 10542248 | 9435229 | 9205122 | 15489334 | 15803188 | 19096126 | 12576440 | 16152591 | 12920128 | 17242158 | 15693535 | 12610509 | 12759540 | 18941249 | 18717190 | 17034294 | 18561194 | 18512120 | 17926187 | 17917969 | 16624815 | 8876195 | 17931169 | 17970036 | 16816121 | 12714562 | 12963694 | 15701844 | 18199540 | 17442484 | 16924525 | 16049374 | 19117016 | 19265133 | 18609713 | 1856492…
KDR	kinase insert domain receptor (a type III receptor tyrosine kinase)			16542	1417831 | 15026417 | 15470196 | 10590123 | 10368301 | 7559454 | 1656371 | 15060076 | 15673613 | 12670961 | 17928406 | 7929439 | 15941713 | 15111490 | 17372230 | 14691147 | 14967383 | 12529448 | 10749680 | 19058181 | 18645275 | 18317954 | 16786116 | 16678129 | 12949011 | 11824379 | 18818406 | 17456229 | 16574784 | 16467880 | 12174363 | 10608891 | 18784964 | 18396391 | 18211808 | 17765237 | 1893168…
FLT4	fms-related tyrosine kinase 4			14257	1319394 | 1327515 | 10835628 | 1310071 | 8386825 | 11807987 | 8700872 | 16335952 | 15340161 | 10856194 | 9817924 | 18008346 | 15102829 | 11553610 | 19002718 | 16116610 | 15389531 | 12881528 | 17487423 | 17948123 | 12168824 | 16755294 | 15107801 | 18440723 | 17686546 | 15474514 | 12393704 | 14648657 | 12819011 | 17458866 | 17761831 | 16624815 | 15878864 | 15880525 | 11877295 | 9012504 | 18561194 |…
PGF	placental growth factor, vascular endothelial growth factor-related protein			18654	7681160 | 8148155 | 1924389 | 15489334 | 12508121 | 11069911 | 9207183 | 7929268 | 19165674 | 18160678 | 17704140 | 16146532 | 19022893 | 13678785 | 19180491 | 17956952 | 18615591 | 16864484 | 14741347 | 12824270 | 17982238 | 18293205 | 19010294 | 15710418 | 15272021 | 14568677 | 12673673 | 18927470 | 16843105 | 16839256 | 15126502 | 14568550 | 12714517 | 14645176 | 12543719 | 18945963 | 17157858…
FLT1	fms-related tyrosine kinase 1 (vascular endothelial growth factor/vascular permeability factor receptor)			14254	2158038 | 15489334 | 10543948 | 9722576 | 8248162 | 3040650 | 18779584 | 11157498 | 18631405 | 12439912 | 19162007 | 18789115 | 17550303 | 17013089 | 16786116 | 16021077 | 12949011 | 14967383 | 11839635 | 11824379 | 9299537 | 17109193 | 16249383 | 12865438 | 19180491 | 18053608 | 18609713 | 18284215 | 17570036 | 16968555 | 16671089 | 15735759 | 16169405 | 10642585 | 10748050 | 10585578 | 7707437 …
NRP1	neuropilin 1			18186	9529250 | 9331348 | 10748121 | 16763549 | 16335952 | 15489334 | 12517344 | 10688880 | 10520995 | 9288753 | 16849452 | 15956974 | 17376520 | 16330548 | 15161648 | 17369861 | 18231921 | 16809290 | 15522955 | 12216067 | 17575273 | 12883660 | 12577308 | 18065694 | 16990775 | 15160992 | 15233640 | 11112349 | 14514674 | 18704117 | 18708346 | 18223683 | 17917967 | 11953749 | 10409677 | 19037249 | 186382…
EGF	epidermal growth factor (beta-urogastrone)			13645	15860930 | 15663953 | 12009575 | 16214932 | 16115648 | 15729146 | 15913871 | 15081423 | 15489334 | 15373781 | 15087376 | 15129177 | 15063762 | 14520709 | 11844511 | 1522591 | 2789514 | 3491360 | 300079 | 18167406 | 18006148 | 17940864 | 12667326 | 15272014 | 18483390 | 16872636 | 15192046 | 12138086 | 14614718 | 12508124 | 10199559 | 7540053 | 18722874 | 18080773 | 17578349 | 16820871 | 15536154 …
EGFR	epidermal growth factor receptor (avian erythroblastic leukemia viral (v-erb-b) oncogene homolog)			13649	15118125 | 15118073 | 15329413 | 12631599 | 16003726 | 16052218 | 15829495 | 16533793 | 16152581 | 15837743 | 16043828 | 16018936 | 11504770 | 16011858 | 15951569 | 16002952 | 16344724 | 16098254 | 14729599 | 11483589 | 9103388 | 16198442 | 16353158 | 16376942 | 16324836 | 16030116 | 16199108 | 16140420 | 17192257 | 16543144 | 17081983 | 16240846 | 16032426 | 15710947 | 15701846 | 16097034 | 1614…
TGFA	transforming growth factor, alpha			21802	10552925 | 15449618 | 15222785 | 8100397 | 15643916 | 16311697 | 15864136 | 12558814 | 12652527 | 10230395 | 8910478 | 8224876 | 8338831 | 1632509 | 2050136 | 2261437 | 2464748 | 2907605 | 3459638 | 6088071 | 18507100 | 17922051 | 11727256 | 7727772 | 8025160 | 15064961 | 15040026 | 7947554 | 18080773 | 1639032 | 15943034 | 9637529 | 8358733 | 18325497 | 18788876 | 17334078 | 11859273 | 17962208 …
EGFR	epidermal growth factor receptor (avian erythroblastic leukemia viral (v-erb-b) oncogene homolog)			13649	15118125 | 15118073 | 15329413 | 12631599 | 16003726 | 16052218 | 15829495 | 16533793 | 16152581 | 15837743 | 16043828 | 16018936 | 11504770 | 16011858 | 15951569 | 16002952 | 16344724 | 16098254 | 14729599 | 11483589 | 9103388 | 16198442 | 16353158 | 16376942 | 16324836 | 16030116 | 16199108 | 16140420 | 17192257 | 16543144 | 17081983 | 16240846 | 16032426 | 15710947 | 15701846 | 16097034 | 1614…
AREG	amphiregulin (schwannoma-derived growth factor)			11839	1333777 | 2017164 | 2325643 | 15489334 | 2466334 | 3413110 | 17035230 | 16336275 | 15284208 | 18325497 | 17960400 | 18835871 | 15735670 | 15696081 | 15186320 | 15685553 | 16088955 | 18955794 | 17942395 | 16888076 | 15696083 | 12370739 | 12356750 | 11494130 | 10085134 | 18045238 | 16470170 | 15955087 | 11859273 | 16213893 | 15767261 | 15474502 | 11942969 | 17962208 | 18946024 | 18811692 | 17548638…
EGFR	epidermal growth factor receptor (avian erythroblastic leukemia viral (v-erb-b) oncogene homolog)			13649	15118125 | 15118073 | 15329413 | 12631599 | 16003726 | 16052218 | 15829495 | 16533793 | 16152581 | 15837743 | 16043828 | 16018936 | 11504770 | 16011858 | 15951569 | 16002952 | 16344724 | 16098254 | 14729599 | 11483589 | 9103388 | 16198442 | 16353158 | 16376942 | 16324836 | 16030116 | 16199108 | 16140420 | 17192257 | 16543144 | 17081983 | 16240846 | 16032426 | 15710947 | 15701846 | 16097034 | 1614…
BTC	betacellulin			12223	8439318 | 8919026 | 15793259 | 15936459 | 15489334 | 12074582 | 11522793 | 15248827 | 15192046 | 11254912 | 8144591 | 15274392 | 9662041 | 12111392 | 7590736 | 17479438 | 12768307 | 17962208 | 16306376 | 10706134 | 9528863 | 17895248 | 16869959 | 16683131 | 18508082 | 17525275 | 16381901 | 15507448 | 15489336 | 12477932 | 10940639 | 11076863 | 15163624 | 10601546 | 12475887 | 10585857 | 10724350 …
EGFR	epidermal growth factor receptor (avian erythroblastic leukemia viral (v-erb-b) oncogene homolog)			13649	15118125 | 15118073 | 15329413 | 12631599 | 16003726 | 16052218 | 15829495 | 16533793 | 16152581 | 15837743 | 16043828 | 16018936 | 11504770 | 16011858 | 15951569 | 16002952 | 16344724 | 16098254 | 14729599 | 11483589 | 9103388 | 16198442 | 16353158 | 16376942 | 16324836 | 16030116 | 16199108 | 16140420 | 17192257 | 16543144 | 17081983 | 16240846 | 16032426 | 15710947 | 15701846 | 16097034 | 1614…
ERBB3	v-erb-b2 avian erythroblastic leukemia viral oncogene homolog 3			13867	7685162 | 15358134 | 17701904 | 16143043 | 15489334 | 12154198 | 11325528 | 2164210 | 2687875 | 11859873 | 12789268 | 18632642 | 18698037 | 12556529 | 19148499 | 10095121 | 17631905 | 12411582 | 7556068 | 18398842 | 17634423 | 18024331 | 16685269 | 14647450 | 12853564 | 11189010 | 11546794 | 8669836 | 7514177 | 18270579 | 17627612 | 12888923 | 10682683 | 19047113 | 16958035 | 11555649 | 10799311 …
ERBB4	v-erb-a avian erythroblastic leukemia viral oncogene homolog-like 4			13869	16061658 | 16203964 | 9334263 | 8383326 | 16249994 | 17018285 | 15489334 | 10725395 | 7700649 | 17945187 | 9135143 | 16606438 | 17909041 | 18973758 | 16463386 | 15735025 | 12454007 | 17164265 | 15248827 | 12807903 | 12678544 | 10353604 | 19098003 | 18721752 | 16819515 | 16685269 | 16934755 | 15863494 | 8617750 | 17681096 | 16187281 | 11741961 | 9275162 | 9419975 | 8062828 | 19148499 | 18662768 | …
NRG1	neuregulin 1			211323	7782315 | 16219118 | 16326006 | 12478479 | 8095334 | 15939841 | 15276238 | 16219117 | 15538186 | 14966480 | 15007393 | 1350381 | 16082692 | 12808428 | 16249994 | 16189508 | 16287046 | 15489334 | 14699424 | 14729827 | 15219675 | 12528817 | 16155362 | 12509456 | 16442083 | 15326116 | 11555649 | 15545978 | 19148499 | 19058791 | 18255317 | 12800145 | 12556556 | 17941827 | 17884806 | 16940976 | 151973…
ERBB4	v-erb-a avian erythroblastic leukemia viral oncogene homolog-like 4			13869	16061658 | 16203964 | 9334263 | 8383326 | 16249994 | 17018285 | 15489334 | 10725395 | 7700649 | 17945187 | 9135143 | 16606438 | 17909041 | 18973758 | 16463386 | 15735025 | 12454007 | 17164265 | 15248827 | 12807903 | 12678544 | 10353604 | 19098003 | 18721752 | 16819515 | 16685269 | 16934755 | 15863494 | 8617750 | 17681096 | 16187281 | 11741961 | 9275162 | 9419975 | 8062828 | 19148499 | 18662768 | …
ERBB3	v-erb-b2 avian erythroblastic leukemia viral oncogene homolog 3			13867	7685162 | 15358134 | 17701904 | 16143043 | 15489334 | 12154198 | 11325528 | 2164210 | 2687875 | 11859873 | 12789268 | 18632642 | 18698037 | 12556529 | 19148499 | 10095121 | 17631905 | 12411582 | 7556068 | 18398842 | 17634423 | 18024331 | 16685269 | 14647450 | 12853564 | 11189010 | 11546794 | 8669836 | 7514177 | 18270579 | 17627612 | 12888923 | 10682683 | 19047113 | 16958035 | 11555649 | 10799311 …
ERBB2	v-erb-b2 avian erythroblastic leukemia viral oncogene homolog 2 (neuro/glioblastoma derived oncogene homolog)			13866	15693849 | 15126109 | 16000574 | 16003726 | 16112085 | 14520697 | 11857355 | 15389808 | 15083213 | 12166652 | 10805725 | 17081983 | 15837541 | 15754131 | 15987431 | 15970791 | 15550452 | 15743501 | 15156151 | 15374636 | 15167216 | 15210733 | 12973835 | 12846420 | 14569185 | 12939402 | 12610629 | 14578152 | 11578807 | 11731415 | 11910656 | 11106692 | 10593938 | 8095488 | 8104414 | 3039351 | 300357…
DTR	diphtheria toxin receptor (heparin-binding epidermal growth factor-like growth factor)			15200	1556128 | 7836353 | 7590736 | 1840698 | 9659904 | 15372022 | 15489334 | 12163414 | 17001310 | 16996055 | 16557002 | 8051092 | 19127210 | 18925469 | 15331606 | 17960400 | 16923819 | 15988409 | 12466384 | 18691754 | 18852147 | 16407398 | 16034135 | 12725245 | 12230876 | 11769972 | 10576204 | 8060360 | 18725202 | 17548351 | 12958167 | 9135143 | 18929421 | 18093224 | 15289334 | 15274392 | 14738873 | …
EGFR	epidermal growth factor receptor (avian erythroblastic leukemia viral (v-erb-b) oncogene homolog)			13649	15118125 | 15118073 | 15329413 | 12631599 | 16003726 | 16052218 | 15829495 | 16533793 | 16152581 | 15837743 | 16043828 | 16018936 | 11504770 | 16011858 | 15951569 | 16002952 | 16344724 | 16098254 | 14729599 | 11483589 | 9103388 | 16198442 | 16353158 | 16376942 | 16324836 | 16030116 | 16199108 | 16140420 | 17192257 | 16543144 | 17081983 | 16240846 | 16032426 | 15710947 | 15701846 | 16097034 | 1614…
ERBB4	v-erb-a avian erythroblastic leukemia viral oncogene homolog-like 4			13869	16061658 | 16203964 | 9334263 | 8383326 | 16249994 | 17018285 | 15489334 | 10725395 | 7700649 | 17945187 | 9135143 | 16606438 | 17909041 | 18973758 | 16463386 | 15735025 | 12454007 | 17164265 | 15248827 | 12807903 | 12678544 | 10353604 | 19098003 | 18721752 | 16819515 | 16685269 | 16934755 | 15863494 | 8617750 | 17681096 | 16187281 | 11741961 | 9275162 | 9419975 | 8062828 | 19148499 | 18662768 | …
EREG	epiregulin			13874	9337852 | 14572630 | 18079685 | 19138957 | 18948081 | 10681561 | 18497965 | 9419975 | 17962208 | 14581411 | 12702554 | 9553109 | 18292222 | 15274392 | 15474502 | 12898511 | 18835871 | 16888076 | 17429393 | 16959974 | 12477932 | 9990076 | 19034604 | 16865236 | 16503540 | 11156386 | 15291759 | 9462724 | 18620900 | 17389679 | 10891365 | 18097582 | 17116246 | 8018963 | 15925816 | 15313392 | 14516317 …
EGFR	epidermal growth factor receptor (avian erythroblastic leukemia viral (v-erb-b) oncogene homolog)			13649	15118125 | 15118073 | 15329413 | 12631599 | 16003726 | 16052218 | 15829495 | 16533793 | 16152581 | 15837743 | 16043828 | 16018936 | 11504770 | 16011858 | 15951569 | 16002952 | 16344724 | 16098254 | 14729599 | 11483589 | 9103388 | 16198442 | 16353158 | 16376942 | 16324836 | 16030116 | 16199108 | 16140420 | 17192257 | 16543144 | 17081983 | 16240846 | 16032426 | 15710947 | 15701846 | 16097034 | 1614…
ERBB4	v-erb-a avian erythroblastic leukemia viral oncogene homolog-like 4			13869	16061658 | 16203964 | 9334263 | 8383326 | 16249994 | 17018285 | 15489334 | 10725395 | 7700649 | 17945187 | 9135143 | 16606438 | 17909041 | 18973758 | 16463386 | 15735025 | 12454007 | 17164265 | 15248827 | 12807903 | 12678544 | 10353604 | 19098003 | 18721752 | 16819515 | 16685269 | 16934755 | 15863494 | 8617750 | 17681096 | 16187281 | 11741961 | 9275162 | 9419975 | 8062828 | 19148499 | 18662768 | …
IL11	interleukin 11			16156	1386338 | 12486609 | 15489334 | 15004839 | 1828438 | 2145578 | 15784719 | 15614128 | 17332920 | 15543003 | 12760902 | 15121272 | 12584029 | 12005542 | 10948192 | 10725745 | 17702845 | 15613426 | 12740032 | 12569176 | 18987331 | 18433382 | 17000646 | 11940481 | 14734714 | 17295091 | 16759877 | 16614887 | 15504551 | 15377473 | 8940087 | 19121317 | 18204920 | 16709613 | 15025215 | 12197884 | 1894163…
IL11RA	interleukin 11 receptor, alpha			16157	7670098 | 8808281 | 11141475 | 15489334 | 11498264 | 11315919 | 11241561 | 14701802 | 14744752 | 16291580 | 17332920 | 9632650 | 8786120 | 10504396 | 16964382 | 12200462 | 18987331 | 18941632 | 16344560 | 16614887 | 14702039 | 15512823 | 12569176 | 12477932 | 11181995 | 10026196 | 16482637 | 16718787 | 19244100 | 11994383 | 12740032 | 10915848 | 16292518 | 15596233 | 11161848 | 8662802 | 18047677…
IL6ST	interleukin 6 signal transducer (gp130, oncostatin M receptor)			16195	2261637 | 10880057 | 10811661 | 11251120 | 9501088 | 8999038 | 17081983 | 16335952 | 15081423 | 12917504 | 12829785 | 11098061 | 18519587 | 12161539 | 16254248 | 11884403 | 9388212 | 19213859 | 11689697 | 19020503 | 17885560 | 16728717 | 16774741 | 12403768 | 12386808 | 9126968 | 8353278 | 8511589 | 18775332 | 10946280 | 10504396 | 7736792 | 15754404 | 12643274 | 12707266 | 12707269 | 14504285 | …
CSF3	colony stimulating factor 3 (granulocyte)			12985	16492764 | 16230423 | 8554326 | 7518249 | 7685117 | 1281794 | 3501046 | 3494801 | 3499671 | 3484805 | 2420009 | 2423327 | 10364174 | 18675273 | 14587040 | 12636092 | 18353856 | 16498082 | 14751388 | 12954601 | 12152985 | 12027409 | 12562880 | 10473051 | 18219369 | 17894541 | 17342342 | 16051386 | 16912178 | 16211258 | 15218949 | 15214947 | 12393522 | 12676791 | 14769149 | 11877288 | 11436203 | 87…
CSF3R	colony stimulating factor 3 receptor (granulocyte)			12986	16492764 | 7514305 | 15644419 | 15489334 | 9187659 | 9368043 | 8554326 | 1530796 | 1371413 | 1717255 | 2147944 | 1701053 | 15470047 | 18923646 | 14587040 | 16033816 | 14751388 | 12586631 | 12012328 | 14557262 | 9790917 | 8708536 | 15370243 | 11468284 | 8197119 | 1833306 | 18536571 | 14528102 | 11911419 | 16493051 | 12660437 | 12422946 | 17024119 | 11714811 | 10837195 | 7542747 | 7512720 | 1925892…
LEP	leptin (murine obesity homolog)			16846	8621021 | 15760495 | 15161768 | 9144295 | 9202122 | 16261186 | 15972940 | 15544427 | 12395215 | 16932309 | 11461187 | 11118025 | 11061506 | 9500540 | 7984236 | 16231024 | 16160698 | 15978856 | 15109449 | 15489334 | 15159310 | 15042602 | 12712467 | 14720418 | 12732844 | 12037648 | 12187394 | 12050272 | 12189581 | 11140377 | 10428856 | 9166907 | 8626726 | 7789654 | 7499240 | 1686014 | 15240636 | 18…
LEPR	leptin receptor			16847	15337805 | 9144432 | 9175732 | 8548812 | 9600917 | 15130412 | 15132731 | 12823393 | 11729160 | 14970363 | 14521752 | 12457453 | 11380591 | 15997246 | 15660115 | 11443193 | 15544427 | 15585384 | 15131772 | 15161768 | 12646666 | 15192829 | 12187394 | 11360161 | 9929394 | 9860295 | 9158141 | 16231024 | 16335952 | 16160698 | 15941977 | 15972940 | 15834329 | 15189365 | 15159310 | 15153666 | 12634434 |…
IL6	interleukin 6 (interferon, beta 2)			16193	9769329 | 11355017 | 11404167 | 11282548 | 12394188 | 15841043 | 11956023 | 12232842 | 12451269 | 11544427 | 15581980 | 15050298 | 15025214 | 11902285 | 11224491 | 11040178 | 15917409 | 15992611 | 15814282 | 15005726 | 15172007 | 15170937 | 12829659 | 11145851 | 11072134 | 16389181 | 15848524 | 16183136 | 16107886 | 15820616 | 14990346 | 15341923 | 14872501 | 15621151 | 15021309 | 12519862 | 1291…
IL6R	interleukin 6 receptor			16194	15306846 | 12461182 | 15562008 | 11017875 | 1872801 | 12829785 | 8467812 | 15561970 | 16710414 | 16270750 | 15489334 | 12917504 | 10066782 | 8056053 | 2529343 | 3136546 | 12748171 | 17671508 | 12832423 | 16557588 | 17984249 | 18276608 | 16731080 | 11884403 | 12553555 | 19088723 | 12574959 | 18852330 | 19026125 | 17619842 | 17898129 | 15579373 | 12633863 | 18784373 | 15166129 | 15297310 | 2261637 …
IL6ST	interleukin 6 signal transducer (gp130, oncostatin M receptor)			16195	2261637 | 10880057 | 10811661 | 11251120 | 9501088 | 8999038 | 17081983 | 16335952 | 15081423 | 12917504 | 12829785 | 11098061 | 18519587 | 12161539 | 16254248 | 11884403 | 9388212 | 19213859 | 11689697 | 19020503 | 17885560 | 16728717 | 16774741 | 12403768 | 12386808 | 9126968 | 8353278 | 8511589 | 18775332 | 10946280 | 10504396 | 7736792 | 15754404 | 12643274 | 12707266 | 12707269 | 14504285 | …
LIF	leukemia inhibitory factor (cholinergic differentiation factor)			16878	17652170 | 14527405 | 1714745 | 16263181 | 11587067 | 15489334 | 10591208 | 9593715 | 8058719 | 8489250 | 1692837 | 2730639 | 2475312 | 3143918 | 3128791 | 17332938 | 12574225 | 16489116 | 18492704 | 15543003 | 15341921 | 15731310 | 12579339 | 18258286 | 18047677 | 17848619 | 14647442 | 12707269 | 15180980 | 16648972 | 17000646 | 14687743 | 11855863 | 11811789 | 18953658 | 18042242 | 17966612 | 1…
LIFR	leukemia inhibitory factor receptor			16880	1915266 | 14740318 | 18775332 | 9525740 | 11042511 | 12707269 | 11812136 | 7777512 | 8276403 | 11943154 | 10854707 | 10101017 | 8583009 | 16051226 | 15044601 | 17332938 | 16759928 | 12643274 | 12707266 | 12574225 | 10800945 | 16949591 | 14504285 | 9346946 | 1542794 | 17436251 | 11730732 | 10858440 | 9920829 | 8999038 | 8547494 | 1536831 | 18669648 | 16344560 | 17028186 | 16959974 | 15342556 | 151…
IL6ST	interleukin 6 signal transducer (gp130, oncostatin M receptor)			16195	2261637 | 10880057 | 10811661 | 11251120 | 9501088 | 8999038 | 17081983 | 16335952 | 15081423 | 12917504 | 12829785 | 11098061 | 18519587 | 12161539 | 16254248 | 11884403 | 9388212 | 19213859 | 11689697 | 19020503 | 17885560 | 16728717 | 16774741 | 12403768 | 12386808 | 9126968 | 8353278 | 8511589 | 18775332 | 10946280 | 10504396 | 7736792 | 15754404 | 12643274 | 12707266 | 12707269 | 14504285 | …
CTF1	cardiotrophin 1			13019	8833032 | 15489334 | 19155793 | 17940213 | 18609050 | 15219667 | 12707269 | 12234945 | 8755479 | 17979974 | 17483238 | 11058912 | 19273604 | 15339920 | 11834704 | 12477932 | 7862649 | 7738033 | 10995414 | 18795069 | 17885560 | 11360260 | 10843995 | 19059413 | 18384506 | 18312290 | 18055523 | 18036763 | 19187601 | 17766177 | 17846346 | 17637508 | 16427785 | 17045183 | 15721858 | 16084018 | 1624240…
IL6ST	interleukin 6 signal transducer (gp130, oncostatin M receptor)			16195	2261637 | 10880057 | 10811661 | 11251120 | 9501088 | 8999038 | 17081983 | 16335952 | 15081423 | 12917504 | 12829785 | 11098061 | 18519587 | 12161539 | 16254248 | 11884403 | 9388212 | 19213859 | 11689697 | 19020503 | 17885560 | 16728717 | 16774741 | 12403768 | 12386808 | 9126968 | 8353278 | 8511589 | 18775332 | 10946280 | 10504396 | 7736792 | 15754404 | 12643274 | 12707266 | 12707269 | 14504285 | …
LIFR	leukemia inhibitory factor receptor			16880	1915266 | 14740318 | 18775332 | 9525740 | 11042511 | 12707269 | 11812136 | 7777512 | 8276403 | 11943154 | 10854707 | 10101017 | 8583009 | 16051226 | 15044601 | 17332938 | 16759928 | 12643274 | 12707266 | 12574225 | 10800945 | 16949591 | 14504285 | 9346946 | 1542794 | 17436251 | 11730732 | 10858440 | 9920829 | 8999038 | 8547494 | 1536831 | 18669648 | 16344560 | 17028186 | 16959974 | 15342556 | 151…
CNTF	ciliary neurotrophic factor			12803	1840538 | 16181490 | 11890844 | 1883844 | 1915374 | 15474906 | 1714745 | 16210701 | 12470191 | 7796798 | 8075647 | 15489334 | 11857064 | 12404108 | 10391209 | 1861138 | 19008309 | 9236223 | 12643274 | 7810882 | 7852996 | 14747836 | 17563726 | 11464862 | 18293418 | 15843428 | 15047605 | 12890930 | 9628240 | 8627290 | 16797081 | 9247976 | 16969278 | 18303965 | 17272411 | 11951178 | 18728012 | 17651…
CNTFR	ciliary neurotrophic factor receptor			12804	1648265 | 12707266 | 12807897 | 7774913 | 15489334 | 11294841 | 8244400 | 11943154 | 17272411 | 7585948 | 17436251 | 16782820 | 18307269 | 12643274 | 19204726 | 19086053 | 18203754 | 16189514 | 15272019 | 12477932 | 11285233 | 11464862 | 10966616 | 10812968 | 9559542 | 8627290 | 7810882 | 7595532 | 10974439 | 8989652 | 11358282 | 15869563 | 11694333 | 9287306 | 7621819 | 8302840 | 8385113 | 15542…
IL6ST	interleukin 6 signal transducer (gp130, oncostatin M receptor)			16195	2261637 | 10880057 | 10811661 | 11251120 | 9501088 | 8999038 | 17081983 | 16335952 | 15081423 | 12917504 | 12829785 | 11098061 | 18519587 | 12161539 | 16254248 | 11884403 | 9388212 | 19213859 | 11689697 | 19020503 | 17885560 | 16728717 | 16774741 | 12403768 | 12386808 | 9126968 | 8353278 | 8511589 | 18775332 | 10946280 | 10504396 | 7736792 | 15754404 | 12643274 | 12707266 | 12707269 | 14504285 | …
LIFR	leukemia inhibitory factor receptor			16880	1915266 | 14740318 | 18775332 | 9525740 | 11042511 | 12707269 | 11812136 | 7777512 | 8276403 | 11943154 | 10854707 | 10101017 | 8583009 | 16051226 | 15044601 | 17332938 | 16759928 | 12643274 | 12707266 | 12574225 | 10800945 | 16949591 | 14504285 | 9346946 | 1542794 | 17436251 | 11730732 | 10858440 | 9920829 | 8999038 | 8547494 | 1536831 | 18669648 | 16344560 | 17028186 | 16959974 | 15342556 | 151…
OSM	oncostatin M			18413	1717982 | 8999038 | 1542793 | 2026606 | 2325640 | 15461802 | 15489334 | 10997905 | 10591208 | 2779549 | 3540948 | 16713283 | 17009243 | 8406444 | 18398932 | 18028996 | 15831292 | 15809742 | 12391243 | 17471233 | 17372020 | 15863389 | 15837947 | 12707269 | 11818668 | 10556323 | 18499891 | 18637848 | 15712220 | 15146412 | 11811789 | 12218157 | 1536831 | 17028186 | 12692260 | 12531804 | 9920829 | 15…
OSMR	oncostatin M receptor			18414	8999038 | 18179886 | 15184896 | 15489334 | 19223499 | 10586060 | 18430728 | 11786531 | 10997905 | 17028186 | 18641356 | 18669648 | 18083107 | 15831292 | 12061840 | 11821958 | 12477932 | 11602599 | 11706938 | 9617575 | 9662460 | 9188471 | 17516585 | 18491353 | 19158344 | 16286453 | 11095488 | 17148439 | 17449633 | 15935618 | 16750817 | 15894543 | 15249728 | 11016927 | 19155971 | 18559093 | 1797997…
IL6ST	interleukin 6 signal transducer (gp130, oncostatin M receptor)			16195	2261637 | 10880057 | 10811661 | 11251120 | 9501088 | 8999038 | 17081983 | 16335952 | 15081423 | 12917504 | 12829785 | 11098061 | 18519587 | 12161539 | 16254248 | 11884403 | 9388212 | 19213859 | 11689697 | 19020503 | 17885560 | 16728717 | 16774741 | 12403768 | 12386808 | 9126968 | 8353278 | 8511589 | 18775332 | 10946280 | 10504396 | 7736792 | 15754404 | 12643274 | 12707266 | 12707269 | 14504285 | …
LIFR	leukemia inhibitory factor receptor			16880	1915266 | 14740318 | 18775332 | 9525740 | 11042511 | 12707269 | 11812136 | 7777512 | 8276403 | 11943154 | 10854707 | 10101017 | 8583009 | 16051226 | 15044601 | 17332938 | 16759928 | 12643274 | 12707266 | 12574225 | 10800945 | 16949591 | 14504285 | 9346946 | 1542794 | 17436251 | 11730732 | 10858440 | 9920829 | 8999038 | 8547494 | 1536831 | 18669648 | 16344560 | 17028186 | 16959974 | 15342556 | 151…
SCF	Steel factor; cloud gray; grizzle-belly; mast cell growth factor; stem cell factor			17311	2208279 | 10049787 | 1707188 | 17952075 | 15489334 | 14702039 | 10884405 | 10880433 | 1381905 | 1379846 | 1724381 | 11999217 | 19001805 | 7529021 | 18339685 | 10224464 | 18602222 | 12829027 | 12666065 | 10901444 | 9590652 | 14662725 | 15308671 | 11159541 | 15504546 | 15337769 | 15504551 | 12002675 | 19197368 | 17662946 | 15781331 | 15866728 | 15145934 | 15140230 | 12297464 | 12421569 | 18830255 |…
KIT	Dominant white spotting; Steel Factor Receptor; belly-spot; c-kit			16590	9027509 | 16135486 | 7687267 | 1376329 | 1717985 | 16076867 | 10362788 | 9990072 | 9450866 | 7479840 | 7691885 | 16175573 | 16335952 | 16029447 | 16015387 | 12444928 | 11505412 | 11018522 | 11074500 | 10397721 | 9699740 | 9697690 | 9438854 | 9657776 | 9029028 | 8680409 | 7506248 | 1279499 | 1370874 | 2448137 | 17673922 | 17298867 | 17726262 | 15869870 | 19001805 | 18413817 | 17909012 | 15688149 |…
FLT3LG	fms-related tyrosine kinase 3 ligand			14256	8145851 | 10881197 | 15489334 | 7824267 | 7566977 | 8180375 | 9590652 | 15226184 | 12002675 | 12223523 | 15728521 | 17949888 | 11956621 | 18797870 | 18982072 | 16487027 | 15905588 | 15914030 | 14670916 | 14764540 | 12969963 | 12759428 | 12676789 | 12817014 | 11983110 | 11877288 | 12036900 | 11847009 | 12477932 | 11710537 | 11159533 | 10637491 | 11721383 | 9651358 | 7505204 | 9270021 | 9216732 | 8…
FLT3	fms-related tyrosine kinase 3			14255	8394751 | 16213360 | 16234090 | 15059064 | 7507245 | 15973451 | 15863200 | 16185475 | 15959528 | 16320249 | 15996732 | 16029447 | 16076867 | 12468438 | 2004790 | 16046528 | 16015387 | 15902284 | 15781338 | 18797870 | 18925699 | 17851558 | 19176010 | 12681969 | 17668209 | 15604885 | 12676789 | 14654525 | 12239147 | 18490735 | 17910045 | 18071308 | 17498302 | 15345593 | 15583855 | 18670883 | 184739…
CSF1	colony stimulating factor 1 (macrophage)			12977	1455231 | 15489334 | 8262907 | 8422357 | 1540160 | 1531650 | 1370208 | 1791839 | 2660794 | 2460758 | 3264877 | 3259875 | 3493529 | 3500041 | 3498652 | 3039346 | 2996129 | 12790839 | 1739124 | 8981357 | 17516513 | 2145044 | 15944252 | 15820145 | 12749918 | 12411027 | 16673212 | 12684699 | 19004987 | 18510570 | 17431224 | 16318581 | 16859503 | 17243911 | 15624698 | 15256272 | 15001836 | 12393446 | …
CSF1R	colony stimulating factor 1 receptor, formerly McDonough feline sarcoma viral (v-fms) oncogene homolog			12978	16335952 | 15144560 | 11852791 | 9027509 | 1611909 | 2524648 | 2524025 | 2421165 | 3525854 | 3532121 | 4028159 | 18997822 | 1829836 | 16648572 | 12381783 | 9191055 | 18971950 | 18565574 | 18510570 | 15117969 | 14654075 | 19151756 | 18788612 | 17292918 | 14738146 | 1833648 | 12529666 | 2406720 | 12372416 | 8981357 | 18814279 | 18593464 | 17960171 | 15297464 | 11891846 | 9624537 | 9178909 | 7681396…
MDK	midkine (neurite growth-promoting factor 2)			17242	1768439 | 1883381 | 8406506 | 15340161 | 15489334 | 12175547 | 9384573 | 8471163 | 1639750 | 2025291 | 15146411 | 15734764 | 12147681 | 19060126 | 17607302 | 18657127 | 18851943 | 18682710 | 18712601 | 18469519 | 18956201 | 18985819 | 19016768 | 18698021 | 18176965 | 18422745 | 18329695 | 18195496 | 17493173 | 17368428 | 17066487 | 17931612 | 17267033 | 17451201 | 17971413 | 17379400 | 17845207 |…
PTPRZ1	protein tyrosine phosphatase, receptor-type, Z polypeptide 1			19283	8387522 | 15998549 | 16335952 | 12690205 | 9653645 | 7736789 | 1323835 | 2170109 | 2169617 | 18186075 | 17681947 | 14555979 | 17727841 | 15797857 | 15908427 | 12355066 | 19058221 | 18838383 | 18713734 | 17579610 | 18003890 | 17368428 | 17706593 | 17823238 | 16338072 | 16344560 | 17098867 | 17030583 | 15833863 | 15523497 | 12853948 | 12700241 | 11520897 | 11381105 | 11707406 | 10706604 | 10521598 …
PTPRB	protein tyrosine phosphatase, receptor type, B			19263	17081983 | 15144186 | 2169617 | 2170109 | 11313993 | 10769382 | 12700241 | 9049255 | 18361428 | 12615970 | 7628014 | 16344560 | 15638728 | 14702039 | 12907755 | 12234928 | 12068634 | 12477932 | 10706604 | 10557082 | 9584610 | 9118959 | 9263011 | 7575486 | 1486802 | 1373652 | 1645282 | 16489031 | 10809755 | 15383529 | 18838383 | 15831233 | 8261619 | 15708477 | 12951197 | 11179670 | 16923162 | 1713…
PTN	pleiotrophin (heparin binding growth factor 8, neurite growth-promoting factor 1)			19242	1457401 | 1768439 | 9299545 | 1733956 | 15489334 | 12690205 | 8484754 | 8484780 | 1701634 | 2270483 | 2388713 | 15986444 | 17443289 | 10706604 | 16156786 | 19058221 | 11016659 | 18381592 | 10224041 | 17607711 | 17369488 | 15949466 | 14692702 | 11278720 | 18716876 | 17925408 | 16373346 | 17578909 | 17515817 | 16940294 | 17098867 | 15924335 | 16199533 | 15001987 | 11936877 | 19331172 | 16985521 | 1…
PTPRZ1	protein tyrosine phosphatase, receptor-type, Z polypeptide 1			19283	8387522 | 15998549 | 16335952 | 12690205 | 9653645 | 7736789 | 1323835 | 2170109 | 2169617 | 18186075 | 17681947 | 14555979 | 17727841 | 15797857 | 15908427 | 12355066 | 19058221 | 18838383 | 18713734 | 17579610 | 18003890 | 17368428 | 17706593 | 17823238 | 16338072 | 16344560 | 17098867 | 17030583 | 15833863 | 15523497 | 12853948 | 12700241 | 11520897 | 11381105 | 11707406 | 10706604 | 10521598 …
PTPRB	protein tyrosine phosphatase, receptor type, B			19263	17081983 | 15144186 | 2169617 | 2170109 | 11313993 | 10769382 | 12700241 | 9049255 | 18361428 | 12615970 | 7628014 | 16344560 | 15638728 | 14702039 | 12907755 | 12234928 | 12068634 | 12477932 | 10706604 | 10557082 | 9584610 | 9118959 | 9263011 | 7575486 | 1486802 | 1373652 | 1645282 | 16489031 | 10809755 | 15383529 | 18838383 | 15831233 | 8261619 | 15708477 | 12951197 | 11179670 | 16923162 | 1713…
TGFB1	transforming growth factor, beta 1			21803	14597484 | 12843182 | 12202987 | 9783545 | 11404167 | 16029542 | 16387590 | 15841043 | 15159307 | 15189946 | 14871809 | 11750277 | 12451269 | 11436536 | 11401606 | 11810274 | 15878096 | 16378074 | 15917409 | 15120189 | 15049387 | 15305380 | 12493741 | 12746254 | 12569017 | 11992481 | 12009575 | 11389394 | 11496247 | 11453244 | 15763337 | 15784411 | 15951665 | 15824172 | 14604900 | 15086490 | 1487…
TGFBR1	transforming growth factor, beta receptor I (activin A receptor type II-like kinase, 53kD)			21812	15505640 | 15385056 | 12947057 | 16791849 | 15382067 | 15317461 | 16596670 | 9417915 | 12202987 | 11746979 | 16928994 | 16754747 | 15863158 | 15833881 | 15860866 | 15731757 | 15177479 | 15009106 | 15305380 | 12873459 | 12358857 | 11867510 | 11583628 | 10025408 | 9661882 | 8521960 | 7774578 | 8530052 | 8242743 | 1319842 | 19116361 | 18721526 | 19401691 | 18703712 | 18550062 | 17319955 | 16428477 |…
TGFBR2	transforming growth factor, beta receptor II (70-80kD)			21813	15235604 | 12202987 | 16027248 | 10789724 | 16380996 | 11212236 | 15824172 | 15305380 | 14727154 | 11850637 | 11158177 | 9590282 | 1525823 | 1310899 | 17081983 | 15731757 | 15009106 | 15340161 | 12939140 | 12873459 | 12121646 | 11483955 | 8840968 | 8812462 | 8973329 | 7959019 | 1319842 | 10508522 | 17560608 | 12825850 | 19088080 | 18941508 | 17985359 | 17566598 | 17270239 | 17112860 | 17187359 | …
TGFBR3	transforming growth factor, beta receptor III (betaglycan, 300kD)			21814	1333192 | 10944857 | 16710414 | 15009106 | 15489334 | 12873459 | 12358857 | 1319842 | 16613887 | 18184661 | 18299279 | 17602227 | 11157754 | 18931647 | 19131638 | 19299629 | 19249006 | 17999987 | 18029348 | 18097622 | 18397882 | 18398939 | 18174230 | 18315732 | 18845534 | 18978678 | 17192875 | 17272393 | 17408468 | 17084394 | 16621788 | 16886151 | 16344560 | 16982625 | 15745937 | 14704634 | 14585…
TGFB2	transforming growth factor, beta 2			21808	15009106 | 15489334 | 12706107 | 12064833 | 11895345 | 12420205 | 11528528 | 1641027 | 1631557 | 1764261 | 2850146 | 3162414 | 3322813 | 3476488 | 17960115 | 18039789 | 16227582 | 15290353 | 17453002 | 16943770 | 12545247 | 18043895 | 18040277 | 17192487 | 17679942 | 15695166 | 15955085 | 17401695 | 17532297 | 15113633 | 19249525 | 18505915 | 18498721 | 18431253 | 18292822 | 16778279 | 16885354 |…
TGFBR1	transforming growth factor, beta receptor I (activin A receptor type II-like kinase, 53kD)			21812	15505640 | 15385056 | 12947057 | 16791849 | 15382067 | 15317461 | 16596670 | 9417915 | 12202987 | 11746979 | 16928994 | 16754747 | 15863158 | 15833881 | 15860866 | 15731757 | 15177479 | 15009106 | 15305380 | 12873459 | 12358857 | 11867510 | 11583628 | 10025408 | 9661882 | 8521960 | 7774578 | 8530052 | 8242743 | 1319842 | 19116361 | 18721526 | 19401691 | 18703712 | 18550062 | 17319955 | 16428477 |…
TGFBR2	transforming growth factor, beta receptor II (70-80kD)			21813	15235604 | 12202987 | 16027248 | 10789724 | 16380996 | 11212236 | 15824172 | 15305380 | 14727154 | 11850637 | 11158177 | 9590282 | 1525823 | 1310899 | 17081983 | 15731757 | 15009106 | 15340161 | 12939140 | 12873459 | 12121646 | 11483955 | 8840968 | 8812462 | 8973329 | 7959019 | 1319842 | 10508522 | 17560608 | 12825850 | 19088080 | 18941508 | 17985359 | 17566598 | 17270239 | 17112860 | 17187359 | …
TGFBR3	transforming growth factor, beta receptor III (betaglycan, 300kD)			21814	1333192 | 10944857 | 16710414 | 15009106 | 15489334 | 12873459 | 12358857 | 1319842 | 16613887 | 18184661 | 18299279 | 17602227 | 11157754 | 18931647 | 19131638 | 19299629 | 19249006 | 17999987 | 18029348 | 18097622 | 18397882 | 18398939 | 18174230 | 18315732 | 18845534 | 18978678 | 17192875 | 17272393 | 17408468 | 17084394 | 16621788 | 16886151 | 16344560 | 16982625 | 15745937 | 14704634 | 14585…
TGFB3	transforming growth factor, beta 3			21809	15924806 | 15639475 | 16043141 | 14659070 | 11754469 | 12733956 | 16549496 | 16247549 | 12652527 | 12508121 | 11384957 | 8819159 | 1875922 | 3164476 | 3208746 | 15155569 | 11158066 | 19231643 | 17671384 | 16781676 | 12221089 | 17401695 | 12168782 | 18799618 | 18498721 | 17673689 | 18505915 | 18293167 | 16778279 | 16210002 | 12171249 | 18039789 | 12021923 | 11850637 | 11374028 | 9140123 | 8886879 …
TGFBR1	transforming growth factor, beta receptor I (activin A receptor type II-like kinase, 53kD)			21812	15505640 | 15385056 | 12947057 | 16791849 | 15382067 | 15317461 | 16596670 | 9417915 | 12202987 | 11746979 | 16928994 | 16754747 | 15863158 | 15833881 | 15860866 | 15731757 | 15177479 | 15009106 | 15305380 | 12873459 | 12358857 | 11867510 | 11583628 | 10025408 | 9661882 | 8521960 | 7774578 | 8530052 | 8242743 | 1319842 | 19116361 | 18721526 | 19401691 | 18703712 | 18550062 | 17319955 | 16428477 |…
TGFBR2	transforming growth factor, beta receptor II (70-80kD)			21813	15235604 | 12202987 | 16027248 | 10789724 | 16380996 | 11212236 | 15824172 | 15305380 | 14727154 | 11850637 | 11158177 | 9590282 | 1525823 | 1310899 | 17081983 | 15731757 | 15009106 | 15340161 | 12939140 | 12873459 | 12121646 | 11483955 | 8840968 | 8812462 | 8973329 | 7959019 | 1319842 | 10508522 | 17560608 | 12825850 | 19088080 | 18941508 | 17985359 | 17566598 | 17270239 | 17112860 | 17187359 | …
TGFBR3	transforming growth factor, beta receptor III (betaglycan, 300kD)			21814	1333192 | 10944857 | 16710414 | 15009106 | 15489334 | 12873459 | 12358857 | 1319842 | 16613887 | 18184661 | 18299279 | 17602227 | 11157754 | 18931647 | 19131638 | 19299629 | 19249006 | 17999987 | 18029348 | 18097622 | 18397882 | 18398939 | 18174230 | 18315732 | 18845534 | 18978678 | 17192875 | 17272393 | 17408468 | 17084394 | 16621788 | 16886151 | 16344560 | 16982625 | 15745937 | 14704634 | 14585…
BMP2	bone morphogenetic protein 2			12156	10074410 | 2376592 | 15020244 | 15240857 | 11780052 | 3201241 | 15647827 | 16637042 | 14587031 | 11263668 | 10220513 | 16835229 | 15037653 | 11741887 | 17549388 | 17472960 | 17138967 | 16261446 | 15851600 | 16150699 | 14558086 | 12925611 | 11497252 | 17711857 | 16247476 | 16442268 | 15647840 | 11837817 | 19098993 | 12872164 | 12854828 | 11854297 | 2004778 | 18311072 | 12531697 | 18465455 | 184343…
BMPR1A	bone morphogenetic protein receptor, type IA			12166	8397373 | 12136244 | 12417513 | 15235019 | 12630959 | 11381269 | 9730621 | 16525031 | 17081983 | 15489334 | 11536076 | 10881198 | 18178612 | 18823382 | 17573831 | 8707881 | 18436533 | 11282024 | 8006002 | 17873119 | 10850425 | 15621726 | 10504300 | 10051328 | 18667463 | 18510548 | 18937504 | 18262054 | 17624341 | 18160401 | 17356069 | 17513295 | 17344846 | 16436638 | 16886151 | 17101085 | 1643652…
BMPR1B	bone morphogenetic protein receptor, type IB			12167	14523231 | 10051328 | 9178898 | 15805157 | 15235019 | 15489334 | 9730621 | 8140412 | 15192043 | 11279102 | 8006002 | 18292470 | 11312159 | 11282024 | 18619554 | 17001689 | 14576167 | 8605097 | 18773965 | 15897891 | 15621726 | 10504300 | 9872992 | 19135982 | 17624341 | 18436533 | 18758450 | 17344846 | 17203235 | 17363346 | 17356069 | 16014698 | 17381068 | 16436528 | 16957682 | 15775969 | 15761153 …
BMPR2	bone morphogenetic protein receptor, type II (serine/threonine kinase)			12168	12358323 | 15965979 | 11115378 | 10903931 | 11015450 | 7791754 | 12415595 | 7673243 | 7644468 | 15358693 | 10973254 | 16429395 | 15235019 | 15489334 | 7890683 | 16717148 | 17515463 | 18503968 | 18159113 | 15699281 | 14583445 | 12221115 | 18647753 | 18321866 | 18356561 | 18496036 | 16282533 | 16155937 | 15492256 | 15146475 | 12963706 | 18342887 | 18364108 | 17641158 | 17203235 | 17322283 | 1551649…
ACVR1	activin A receptor, type I			11477	8397373 | 8389764 | 16642017 | 15489334 | 18854405 | 12702211 | 9748228 | 18952055 | 8006002 | 18684712 | 8242742 | 18019378 | 7791754 | 10583507 | 8702914 | 19148527 | 19028479 | 18830232 | 19299629 | 18187866 | 18436533 | 18292470 | 19064572 | 18234825 | 17496924 | 17344846 | 17351709 | 17572636 | 16344560 | 15761153 | 12651901 | 12032389 | 11969340 | 12065756 | 12477932 | 11266516 | 10652350 |…
ACVR2	activin A receptor, type II			11480	1314589 | 16380996 | 15815621 | 15489334 | 10702675 | 1311955 | 14988818 | 16337854 | 17258738 | 17472960 | 8243335 | 10746731 | 8702914 | 7890768 | 12665502 | 12385827 | 9872992 | 19126782 | 15451561 | 15621726 | 12651901 | 10638976 | 10504300 | 10323406 | 9748228 | 19308291 | 18781190 | 18941508 | 19064572 | 18436533 | 18001154 | 17356069 | 17456004 | 17344846 | 16672363 | 14738881 | 12667445 |…
ACVR2B	activin A receptor, type IIB			11481	9916847 | 9621519 | 8161782 | 15489334 | 17893364 | 8622651 | 15621726 | 14517293 | 8702914 | 14738881 | 12782414 | 12493773 | 12651901 | 9872992 | 18436533 | 17344846 | 17347381 | 17356069 | 15451561 | 15123686 | 15342556 | 15304227 | 11882656 | 11969340 | 12477932 | 11306176 | 11278302 | 11266516 | 11459935 | 11279102 | 10766733 | 10212081 | 10504300 | 10702675 | 10391213 | 9748228 | 9202237 | …
BMP3	bone morphogenetic protein 3 (osteogenic)			110075	15475196 | 13678778 | 15269709 | 15489334 | 11138004 | 3201241 | 17924656 | 2004778 | 9434787 | 18311777 | 18391951 | 15815621 | 12477932 | 11642720 | 2211625 | 1970330 | 2612162 | 8923832 | 8014470 | 14977563 | 11758259 | 7880444 | 8605043 | 16217479 | 12542956 | 16054124 | 10088719 | 1484504 | 1753322 | 8657761 | 7890141 | 18489005 | 1740421 | 1730066 | 12885561 | 1334547 | 18086775 | 8390243 |…
BMPR1A	bone morphogenetic protein receptor, type IA			12166	8397373 | 12136244 | 12417513 | 15235019 | 12630959 | 11381269 | 9730621 | 16525031 | 17081983 | 15489334 | 11536076 | 10881198 | 18178612 | 18823382 | 17573831 | 8707881 | 18436533 | 11282024 | 8006002 | 17873119 | 10850425 | 15621726 | 10504300 | 10051328 | 18667463 | 18510548 | 18937504 | 18262054 | 17624341 | 18160401 | 17356069 | 17513295 | 17344846 | 16436638 | 16886151 | 17101085 | 1643652…
BMPR1B	bone morphogenetic protein receptor, type IB			12167	14523231 | 10051328 | 9178898 | 15805157 | 15235019 | 15489334 | 9730621 | 8140412 | 15192043 | 11279102 | 8006002 | 18292470 | 11312159 | 11282024 | 18619554 | 17001689 | 14576167 | 8605097 | 18773965 | 15897891 | 15621726 | 10504300 | 9872992 | 19135982 | 17624341 | 18436533 | 18758450 | 17344846 | 17203235 | 17363346 | 17356069 | 16014698 | 17381068 | 16436528 | 16957682 | 15775969 | 15761153 …
BMPR2	bone morphogenetic protein receptor, type II (serine/threonine kinase)			12168	12358323 | 15965979 | 11115378 | 10903931 | 11015450 | 7791754 | 12415595 | 7673243 | 7644468 | 15358693 | 10973254 | 16429395 | 15235019 | 15489334 | 7890683 | 16717148 | 17515463 | 18503968 | 18159113 | 15699281 | 14583445 | 12221115 | 18647753 | 18321866 | 18356561 | 18496036 | 16282533 | 16155937 | 15492256 | 15146475 | 12963706 | 18342887 | 18364108 | 17641158 | 17203235 | 17322283 | 1551649…
ACVR1	activin A receptor, type I			11477	8397373 | 8389764 | 16642017 | 15489334 | 18854405 | 12702211 | 9748228 | 18952055 | 8006002 | 18684712 | 8242742 | 18019378 | 7791754 | 10583507 | 8702914 | 19148527 | 19028479 | 18830232 | 19299629 | 18187866 | 18436533 | 18292470 | 19064572 | 18234825 | 17496924 | 17344846 | 17351709 | 17572636 | 16344560 | 15761153 | 12651901 | 12032389 | 11969340 | 12065756 | 12477932 | 11266516 | 10652350 |…
ACVR2	activin A receptor, type II			11480	1314589 | 16380996 | 15815621 | 15489334 | 10702675 | 1311955 | 14988818 | 16337854 | 17258738 | 17472960 | 8243335 | 10746731 | 8702914 | 7890768 | 12665502 | 12385827 | 9872992 | 19126782 | 15451561 | 15621726 | 12651901 | 10638976 | 10504300 | 10323406 | 9748228 | 19308291 | 18781190 | 18941508 | 19064572 | 18436533 | 18001154 | 17356069 | 17456004 | 17344846 | 16672363 | 14738881 | 12667445 |…
ACVR2B	activin A receptor, type IIB			11481	9916847 | 9621519 | 8161782 | 15489334 | 17893364 | 8622651 | 15621726 | 14517293 | 8702914 | 14738881 | 12782414 | 12493773 | 12651901 | 9872992 | 18436533 | 17344846 | 17347381 | 17356069 | 15451561 | 15123686 | 15342556 | 15304227 | 11882656 | 11969340 | 12477932 | 11306176 | 11278302 | 11266516 | 11459935 | 11279102 | 10766733 | 10212081 | 10504300 | 10702675 | 10391213 | 9748228 | 9202237 | …
BMP4	bone morphogenetic protein 4			12159	7579580 | 12404109 | 18252212 | 9701626 | 18305125 | 15020244 | 15489334 | 7558046 | 3201241 | 17472960 | 16514669 | 17989347 | 17275810 | 17850776 | 17640799 | 16195406 | 15591037 | 10706139 | 8006002 | 18664625 | 17272306 | 17429723 | 17516553 | 12235106 | 11472891 | 18587495 | 17624341 | 17350185 | 16542506 | 15775969 | 15516492 | 15186723 | 12531697 | 17847004 | 12939000 | 18021008 | 18326817…
BMPR1A	bone morphogenetic protein receptor, type IA			12166	8397373 | 12136244 | 12417513 | 15235019 | 12630959 | 11381269 | 9730621 | 16525031 | 17081983 | 15489334 | 11536076 | 10881198 | 18178612 | 18823382 | 17573831 | 8707881 | 18436533 | 11282024 | 8006002 | 17873119 | 10850425 | 15621726 | 10504300 | 10051328 | 18667463 | 18510548 | 18937504 | 18262054 | 17624341 | 18160401 | 17356069 | 17513295 | 17344846 | 16436638 | 16886151 | 17101085 | 1643652…
BMPR1B	bone morphogenetic protein receptor, type IB			12167	14523231 | 10051328 | 9178898 | 15805157 | 15235019 | 15489334 | 9730621 | 8140412 | 15192043 | 11279102 | 8006002 | 18292470 | 11312159 | 11282024 | 18619554 | 17001689 | 14576167 | 8605097 | 18773965 | 15897891 | 15621726 | 10504300 | 9872992 | 19135982 | 17624341 | 18436533 | 18758450 | 17344846 | 17203235 | 17363346 | 17356069 | 16014698 | 17381068 | 16436528 | 16957682 | 15775969 | 15761153 …
BMPR2	bone morphogenetic protein receptor, type II (serine/threonine kinase)			12168	12358323 | 15965979 | 11115378 | 10903931 | 11015450 | 7791754 | 12415595 | 7673243 | 7644468 | 15358693 | 10973254 | 16429395 | 15235019 | 15489334 | 7890683 | 16717148 | 17515463 | 18503968 | 18159113 | 15699281 | 14583445 | 12221115 | 18647753 | 18321866 | 18356561 | 18496036 | 16282533 | 16155937 | 15492256 | 15146475 | 12963706 | 18342887 | 18364108 | 17641158 | 17203235 | 17322283 | 1551649…
ACVR1	activin A receptor, type I			11477	8397373 | 8389764 | 16642017 | 15489334 | 18854405 | 12702211 | 9748228 | 18952055 | 8006002 | 18684712 | 8242742 | 18019378 | 7791754 | 10583507 | 8702914 | 19148527 | 19028479 | 18830232 | 19299629 | 18187866 | 18436533 | 18292470 | 19064572 | 18234825 | 17496924 | 17344846 | 17351709 | 17572636 | 16344560 | 15761153 | 12651901 | 12032389 | 11969340 | 12065756 | 12477932 | 11266516 | 10652350 |…
ACVR2	activin A receptor, type II			11480	1314589 | 16380996 | 15815621 | 15489334 | 10702675 | 1311955 | 14988818 | 16337854 | 17258738 | 17472960 | 8243335 | 10746731 | 8702914 | 7890768 | 12665502 | 12385827 | 9872992 | 19126782 | 15451561 | 15621726 | 12651901 | 10638976 | 10504300 | 10323406 | 9748228 | 19308291 | 18781190 | 18941508 | 19064572 | 18436533 | 18001154 | 17356069 | 17456004 | 17344846 | 16672363 | 14738881 | 12667445 |…
ACVR2B	activin A receptor, type IIB			11481	9916847 | 9621519 | 8161782 | 15489334 | 17893364 | 8622651 | 15621726 | 14517293 | 8702914 | 14738881 | 12782414 | 12493773 | 12651901 | 9872992 | 18436533 | 17344846 | 17347381 | 17356069 | 15451561 | 15123686 | 15342556 | 15304227 | 11882656 | 11969340 | 12477932 | 11306176 | 11278302 | 11266516 | 11459935 | 11279102 | 10766733 | 10212081 | 10504300 | 10702675 | 10391213 | 9748228 | 9202237 | …
BMP5	bone morphogenetic protein 5			12160	11580864 | 1427904 | 2263636 | 15489334 | 14574404 | 17220169 | 16542506 | 9950587 | 8630036 | 11967953 | 17656261 | 15861517 | 15516325 | 14660436 | 12826715 | 11865031 | 11807867 | 12131877 | 12477932 | 11642720 | 11564221 | 16355411 | 17345627 | 7572083 | 11745086 | 16027058 | 17024298 | 14691444 | 11986346 | 8815925 | 1460021 | 17900349 | 16596286 | 16877437 | 16879818 | 12397611 | 11886169 |…
BMPR1A	bone morphogenetic protein receptor, type IA			12166	8397373 | 12136244 | 12417513 | 15235019 | 12630959 | 11381269 | 9730621 | 16525031 | 17081983 | 15489334 | 11536076 | 10881198 | 18178612 | 18823382 | 17573831 | 8707881 | 18436533 | 11282024 | 8006002 | 17873119 | 10850425 | 15621726 | 10504300 | 10051328 | 18667463 | 18510548 | 18937504 | 18262054 | 17624341 | 18160401 | 17356069 | 17513295 | 17344846 | 16436638 | 16886151 | 17101085 | 1643652…
BMPR1B	bone morphogenetic protein receptor, type IB			12167	14523231 | 10051328 | 9178898 | 15805157 | 15235019 | 15489334 | 9730621 | 8140412 | 15192043 | 11279102 | 8006002 | 18292470 | 11312159 | 11282024 | 18619554 | 17001689 | 14576167 | 8605097 | 18773965 | 15897891 | 15621726 | 10504300 | 9872992 | 19135982 | 17624341 | 18436533 | 18758450 | 17344846 | 17203235 | 17363346 | 17356069 | 16014698 | 17381068 | 16436528 | 16957682 | 15775969 | 15761153 …
BMPR2	bone morphogenetic protein receptor, type II (serine/threonine kinase)			12168	12358323 | 15965979 | 11115378 | 10903931 | 11015450 | 7791754 | 12415595 | 7673243 | 7644468 | 15358693 | 10973254 | 16429395 | 15235019 | 15489334 | 7890683 | 16717148 | 17515463 | 18503968 | 18159113 | 15699281 | 14583445 | 12221115 | 18647753 | 18321866 | 18356561 | 18496036 | 16282533 | 16155937 | 15492256 | 15146475 | 12963706 | 18342887 | 18364108 | 17641158 | 17203235 | 17322283 | 1551649…
ACVR1	activin A receptor, type I			11477	8397373 | 8389764 | 16642017 | 15489334 | 18854405 | 12702211 | 9748228 | 18952055 | 8006002 | 18684712 | 8242742 | 18019378 | 7791754 | 10583507 | 8702914 | 19148527 | 19028479 | 18830232 | 19299629 | 18187866 | 18436533 | 18292470 | 19064572 | 18234825 | 17496924 | 17344846 | 17351709 | 17572636 | 16344560 | 15761153 | 12651901 | 12032389 | 11969340 | 12065756 | 12477932 | 11266516 | 10652350 |…
ACVR2	activin A receptor, type II			11480	1314589 | 16380996 | 15815621 | 15489334 | 10702675 | 1311955 | 14988818 | 16337854 | 17258738 | 17472960 | 8243335 | 10746731 | 8702914 | 7890768 | 12665502 | 12385827 | 9872992 | 19126782 | 15451561 | 15621726 | 12651901 | 10638976 | 10504300 | 10323406 | 9748228 | 19308291 | 18781190 | 18941508 | 19064572 | 18436533 | 18001154 | 17356069 | 17456004 | 17344846 | 16672363 | 14738881 | 12667445 |…
ACVR2B	activin A receptor, type IIB			11481	9916847 | 9621519 | 8161782 | 15489334 | 17893364 | 8622651 | 15621726 | 14517293 | 8702914 | 14738881 | 12782414 | 12493773 | 12651901 | 9872992 | 18436533 | 17344846 | 17347381 | 17356069 | 15451561 | 15123686 | 15342556 | 15304227 | 11882656 | 11969340 | 12477932 | 11306176 | 11278302 | 11266516 | 11459935 | 11279102 | 10766733 | 10212081 | 10504300 | 10702675 | 10391213 | 9748228 | 9202237 | …
BMP6	bone morphogenetic protein 6			12161	1427904 | 17924656 | 2263636 | 14574404 | 1453478 | 13130469 | 10582704 | 18931653 | 17879955 | 17574840 | 18688853 | 11401330 | 10504300 | 9116752 | 17575215 | 18070108 | 15877825 | 18949431 | 17899540 | 16527843 | 9331107 | 18308844 | 16547600 | 9512655 | 18683889 | 15548695 | 14558086 | 18187665 | 18436533 | 18349123 | 18326817 | 15186723 | 14623234 | 19252488 | 19266077 | 19075223 | 18391951 …
BMPR1A	bone morphogenetic protein receptor, type IA			12166	8397373 | 12136244 | 12417513 | 15235019 | 12630959 | 11381269 | 9730621 | 16525031 | 17081983 | 15489334 | 11536076 | 10881198 | 18178612 | 18823382 | 17573831 | 8707881 | 18436533 | 11282024 | 8006002 | 17873119 | 10850425 | 15621726 | 10504300 | 10051328 | 18667463 | 18510548 | 18937504 | 18262054 | 17624341 | 18160401 | 17356069 | 17513295 | 17344846 | 16436638 | 16886151 | 17101085 | 1643652…
BMPR1B	bone morphogenetic protein receptor, type IB			12167	14523231 | 10051328 | 9178898 | 15805157 | 15235019 | 15489334 | 9730621 | 8140412 | 15192043 | 11279102 | 8006002 | 18292470 | 11312159 | 11282024 | 18619554 | 17001689 | 14576167 | 8605097 | 18773965 | 15897891 | 15621726 | 10504300 | 9872992 | 19135982 | 17624341 | 18436533 | 18758450 | 17344846 | 17203235 | 17363346 | 17356069 | 16014698 | 17381068 | 16436528 | 16957682 | 15775969 | 15761153 …
BMPR2	bone morphogenetic protein receptor, type II (serine/threonine kinase)			12168	12358323 | 15965979 | 11115378 | 10903931 | 11015450 | 7791754 | 12415595 | 7673243 | 7644468 | 15358693 | 10973254 | 16429395 | 15235019 | 15489334 | 7890683 | 16717148 | 17515463 | 18503968 | 18159113 | 15699281 | 14583445 | 12221115 | 18647753 | 18321866 | 18356561 | 18496036 | 16282533 | 16155937 | 15492256 | 15146475 | 12963706 | 18342887 | 18364108 | 17641158 | 17203235 | 17322283 | 1551649…
ACVR1	activin A receptor, type I			11477	8397373 | 8389764 | 16642017 | 15489334 | 18854405 | 12702211 | 9748228 | 18952055 | 8006002 | 18684712 | 8242742 | 18019378 | 7791754 | 10583507 | 8702914 | 19148527 | 19028479 | 18830232 | 19299629 | 18187866 | 18436533 | 18292470 | 19064572 | 18234825 | 17496924 | 17344846 | 17351709 | 17572636 | 16344560 | 15761153 | 12651901 | 12032389 | 11969340 | 12065756 | 12477932 | 11266516 | 10652350 |…
ACVR2	activin A receptor, type II			11480	1314589 | 16380996 | 15815621 | 15489334 | 10702675 | 1311955 | 14988818 | 16337854 | 17258738 | 17472960 | 8243335 | 10746731 | 8702914 | 7890768 | 12665502 | 12385827 | 9872992 | 19126782 | 15451561 | 15621726 | 12651901 | 10638976 | 10504300 | 10323406 | 9748228 | 19308291 | 18781190 | 18941508 | 19064572 | 18436533 | 18001154 | 17356069 | 17456004 | 17344846 | 16672363 | 14738881 | 12667445 |…
ACVR2B	activin A receptor, type IIB			11481	9916847 | 9621519 | 8161782 | 15489334 | 17893364 | 8622651 | 15621726 | 14517293 | 8702914 | 14738881 | 12782414 | 12493773 | 12651901 | 9872992 | 18436533 | 17344846 | 17347381 | 17356069 | 15451561 | 15123686 | 15342556 | 15304227 | 11882656 | 11969340 | 12477932 | 11306176 | 11278302 | 11266516 | 11459935 | 11279102 | 10766733 | 10212081 | 10504300 | 10702675 | 10391213 | 9748228 | 9202237 | …
BMP7	bone morphogenetic protein 7 (osteogenic protein 1)			12162	8570652 | 1427904 | 2357959 | 2263636 | 15020244 | 15489334 | 11780052 | 12925612 | 12385776 | 18980801 | 16646979 | 12792780 | 18508541 | 17724140 | 16419056 | 12919879 | 7560881 | 18259822 | 15994952 | 12594282 | 17977014 | 16807538 | 12734180 | 8297380 | 18496506 | 17624341 | 15574511 | 8006002 | 18465455 | 19112509 | 18560367 | 17656261 | 18029192 | 15861517 | 14517293 | 18349123 | 18436533 |…
BMPR1A	bone morphogenetic protein receptor, type IA			12166	8397373 | 12136244 | 12417513 | 15235019 | 12630959 | 11381269 | 9730621 | 16525031 | 17081983 | 15489334 | 11536076 | 10881198 | 18178612 | 18823382 | 17573831 | 8707881 | 18436533 | 11282024 | 8006002 | 17873119 | 10850425 | 15621726 | 10504300 | 10051328 | 18667463 | 18510548 | 18937504 | 18262054 | 17624341 | 18160401 | 17356069 | 17513295 | 17344846 | 16436638 | 16886151 | 17101085 | 1643652…
BMPR1B	bone morphogenetic protein receptor, type IB			12167	14523231 | 10051328 | 9178898 | 15805157 | 15235019 | 15489334 | 9730621 | 8140412 | 15192043 | 11279102 | 8006002 | 18292470 | 11312159 | 11282024 | 18619554 | 17001689 | 14576167 | 8605097 | 18773965 | 15897891 | 15621726 | 10504300 | 9872992 | 19135982 | 17624341 | 18436533 | 18758450 | 17344846 | 17203235 | 17363346 | 17356069 | 16014698 | 17381068 | 16436528 | 16957682 | 15775969 | 15761153 …
BMPR2	bone morphogenetic protein receptor, type II (serine/threonine kinase)			12168	12358323 | 15965979 | 11115378 | 10903931 | 11015450 | 7791754 | 12415595 | 7673243 | 7644468 | 15358693 | 10973254 | 16429395 | 15235019 | 15489334 | 7890683 | 16717148 | 17515463 | 18503968 | 18159113 | 15699281 | 14583445 | 12221115 | 18647753 | 18321866 | 18356561 | 18496036 | 16282533 | 16155937 | 15492256 | 15146475 | 12963706 | 18342887 | 18364108 | 17641158 | 17203235 | 17322283 | 1551649…
ACVR1	activin A receptor, type I			11477	8397373 | 8389764 | 16642017 | 15489334 | 18854405 | 12702211 | 9748228 | 18952055 | 8006002 | 18684712 | 8242742 | 18019378 | 7791754 | 10583507 | 8702914 | 19148527 | 19028479 | 18830232 | 19299629 | 18187866 | 18436533 | 18292470 | 19064572 | 18234825 | 17496924 | 17344846 | 17351709 | 17572636 | 16344560 | 15761153 | 12651901 | 12032389 | 11969340 | 12065756 | 12477932 | 11266516 | 10652350 |…
ACVR2	activin A receptor, type II			11480	1314589 | 16380996 | 15815621 | 15489334 | 10702675 | 1311955 | 14988818 | 16337854 | 17258738 | 17472960 | 8243335 | 10746731 | 8702914 | 7890768 | 12665502 | 12385827 | 9872992 | 19126782 | 15451561 | 15621726 | 12651901 | 10638976 | 10504300 | 10323406 | 9748228 | 19308291 | 18781190 | 18941508 | 19064572 | 18436533 | 18001154 | 17356069 | 17456004 | 17344846 | 16672363 | 14738881 | 12667445 |…
ACVR2B	activin A receptor, type IIB			11481	9916847 | 9621519 | 8161782 | 15489334 | 17893364 | 8622651 | 15621726 | 14517293 | 8702914 | 14738881 | 12782414 | 12493773 | 12651901 | 9872992 | 18436533 | 17344846 | 17347381 | 17356069 | 15451561 | 15123686 | 15342556 | 15304227 | 11882656 | 11969340 | 12477932 | 11306176 | 11278302 | 11266516 | 11459935 | 11279102 | 10766733 | 10212081 | 10504300 | 10702675 | 10391213 | 9748228 | 9202237 | …
BMP8	bone morphogenetic protein 8 (osteogenic protein 2)			12163	1460021 | 16710414 | 15063762 | 9070944 | 17474147 | 16314833 | 12477932 | 11427739 | 10894154 | 7757816 | 17253946 | 16596286 | 11756565 | 10660478 |
BMPR1A	bone morphogenetic protein receptor, type IA			12166	8397373 | 12136244 | 12417513 | 15235019 | 12630959 | 11381269 | 9730621 | 16525031 | 17081983 | 15489334 | 11536076 | 10881198 | 18178612 | 18823382 | 17573831 | 8707881 | 18436533 | 11282024 | 8006002 | 17873119 | 10850425 | 15621726 | 10504300 | 10051328 | 18667463 | 18510548 | 18937504 | 18262054 | 17624341 | 18160401 | 17356069 | 17513295 | 17344846 | 16436638 | 16886151 | 17101085 | 1643652…
BMPR1B	bone morphogenetic protein receptor, type IB			12167	14523231 | 10051328 | 9178898 | 15805157 | 15235019 | 15489334 | 9730621 | 8140412 | 15192043 | 11279102 | 8006002 | 18292470 | 11312159 | 11282024 | 18619554 | 17001689 | 14576167 | 8605097 | 18773965 | 15897891 | 15621726 | 10504300 | 9872992 | 19135982 | 17624341 | 18436533 | 18758450 | 17344846 | 17203235 | 17363346 | 17356069 | 16014698 | 17381068 | 16436528 | 16957682 | 15775969 | 15761153 …
BMPR2	bone morphogenetic protein receptor, type II (serine/threonine kinase)			12168	12358323 | 15965979 | 11115378 | 10903931 | 11015450 | 7791754 | 12415595 | 7673243 | 7644468 | 15358693 | 10973254 | 16429395 | 15235019 | 15489334 | 7890683 | 16717148 | 17515463 | 18503968 | 18159113 | 15699281 | 14583445 | 12221115 | 18647753 | 18321866 | 18356561 | 18496036 | 16282533 | 16155937 | 15492256 | 15146475 | 12963706 | 18342887 | 18364108 | 17641158 | 17203235 | 17322283 | 1551649…
ACVR1	activin A receptor, type I			11477	8397373 | 8389764 | 16642017 | 15489334 | 18854405 | 12702211 | 9748228 | 18952055 | 8006002 | 18684712 | 8242742 | 18019378 | 7791754 | 10583507 | 8702914 | 19148527 | 19028479 | 18830232 | 19299629 | 18187866 | 18436533 | 18292470 | 19064572 | 18234825 | 17496924 | 17344846 | 17351709 | 17572636 | 16344560 | 15761153 | 12651901 | 12032389 | 11969340 | 12065756 | 12477932 | 11266516 | 10652350 |…
ACVR2	activin A receptor, type II			11480	1314589 | 16380996 | 15815621 | 15489334 | 10702675 | 1311955 | 14988818 | 16337854 | 17258738 | 17472960 | 8243335 | 10746731 | 8702914 | 7890768 | 12665502 | 12385827 | 9872992 | 19126782 | 15451561 | 15621726 | 12651901 | 10638976 | 10504300 | 10323406 | 9748228 | 19308291 | 18781190 | 18941508 | 19064572 | 18436533 | 18001154 | 17356069 | 17456004 | 17344846 | 16672363 | 14738881 | 12667445 |…
ACVR2B	activin A receptor, type IIB			11481	9916847 | 9621519 | 8161782 | 15489334 | 17893364 | 8622651 | 15621726 | 14517293 | 8702914 | 14738881 | 12782414 | 12493773 | 12651901 | 9872992 | 18436533 | 17344846 | 17347381 | 17356069 | 15451561 | 15123686 | 15342556 | 15304227 | 11882656 | 11969340 | 12477932 | 11306176 | 11278302 | 11266516 | 11459935 | 11279102 | 10766733 | 10212081 | 10504300 | 10702675 | 10391213 | 9748228 | 9202237 | …
BMP10	bone morphogenetic protein 10			12154	17068149 | 16049014 | 15815621 | 15489334 | 10072785 | 17921333 | 12477932 | | 19375725 | 15224399 | 18404100 |
BMPR1A	bone morphogenetic protein receptor, type IA			12166	8397373 | 12136244 | 12417513 | 15235019 | 12630959 | 11381269 | 9730621 | 16525031 | 17081983 | 15489334 | 11536076 | 10881198 | 18178612 | 18823382 | 17573831 | 8707881 | 18436533 | 11282024 | 8006002 | 17873119 | 10850425 | 15621726 | 10504300 | 10051328 | 18667463 | 18510548 | 18937504 | 18262054 | 17624341 | 18160401 | 17356069 | 17513295 | 17344846 | 16436638 | 16886151 | 17101085 | 1643652…
BMPR1B	bone morphogenetic protein receptor, type IB			12167	14523231 | 10051328 | 9178898 | 15805157 | 15235019 | 15489334 | 9730621 | 8140412 | 15192043 | 11279102 | 8006002 | 18292470 | 11312159 | 11282024 | 18619554 | 17001689 | 14576167 | 8605097 | 18773965 | 15897891 | 15621726 | 10504300 | 9872992 | 19135982 | 17624341 | 18436533 | 18758450 | 17344846 | 17203235 | 17363346 | 17356069 | 16014698 | 17381068 | 16436528 | 16957682 | 15775969 | 15761153 …
BMPR2	bone morphogenetic protein receptor, type II (serine/threonine kinase)			12168	12358323 | 15965979 | 11115378 | 10903931 | 11015450 | 7791754 | 12415595 | 7673243 | 7644468 | 15358693 | 10973254 | 16429395 | 15235019 | 15489334 | 7890683 | 16717148 | 17515463 | 18503968 | 18159113 | 15699281 | 14583445 | 12221115 | 18647753 | 18321866 | 18356561 | 18496036 | 16282533 | 16155937 | 15492256 | 15146475 | 12963706 | 18342887 | 18364108 | 17641158 | 17203235 | 17322283 | 1551649…
ACVR1	activin A receptor, type I			11477	8397373 | 8389764 | 16642017 | 15489334 | 18854405 | 12702211 | 9748228 | 18952055 | 8006002 | 18684712 | 8242742 | 18019378 | 7791754 | 10583507 | 8702914 | 19148527 | 19028479 | 18830232 | 19299629 | 18187866 | 18436533 | 18292470 | 19064572 | 18234825 | 17496924 | 17344846 | 17351709 | 17572636 | 16344560 | 15761153 | 12651901 | 12032389 | 11969340 | 12065756 | 12477932 | 11266516 | 10652350 |…
ACVR2	activin A receptor, type II			11480	1314589 | 16380996 | 15815621 | 15489334 | 10702675 | 1311955 | 14988818 | 16337854 | 17258738 | 17472960 | 8243335 | 10746731 | 8702914 | 7890768 | 12665502 | 12385827 | 9872992 | 19126782 | 15451561 | 15621726 | 12651901 | 10638976 | 10504300 | 10323406 | 9748228 | 19308291 | 18781190 | 18941508 | 19064572 | 18436533 | 18001154 | 17356069 | 17456004 | 17344846 | 16672363 | 14738881 | 12667445 |…
ACVR2B	activin A receptor, type IIB			11481	9916847 | 9621519 | 8161782 | 15489334 | 17893364 | 8622651 | 15621726 | 14517293 | 8702914 | 14738881 | 12782414 | 12493773 | 12651901 | 9872992 | 18436533 | 17344846 | 17347381 | 17356069 | 15451561 | 15123686 | 15342556 | 15304227 | 11882656 | 11969340 | 12477932 | 11306176 | 11278302 | 11266516 | 11459935 | 11279102 | 10766733 | 10212081 | 10504300 | 10702675 | 10391213 | 9748228 | 9202237 | …
BMP15	bone morphogenetic protein 15			12155	9849956 | 15136966 | 10443672 | 18227435 | 15772651 | 15489334 | 12419820 | 14970198 | 15809424 | 19263482 | 17826728 | 18308851 | 18614612 | 17464588 | 16508750 | 10888873 | 16645022 | 17027369 | 18006624 | 17905236 | 16464940 | 12446716 | 12477932 | 11741284 | 10998422 | 18951993 | 16788381 | 16210364 | 16818886 | 15836954 | 11376106 | 17656459 | 17347167 | 16943361 | 14585806 | 17924460 | 1900…
BMPR1A	bone morphogenetic protein receptor, type IA			12166	8397373 | 12136244 | 12417513 | 15235019 | 12630959 | 11381269 | 9730621 | 16525031 | 17081983 | 15489334 | 11536076 | 10881198 | 18178612 | 18823382 | 17573831 | 8707881 | 18436533 | 11282024 | 8006002 | 17873119 | 10850425 | 15621726 | 10504300 | 10051328 | 18667463 | 18510548 | 18937504 | 18262054 | 17624341 | 18160401 | 17356069 | 17513295 | 17344846 | 16436638 | 16886151 | 17101085 | 1643652…
BMPR1B	bone morphogenetic protein receptor, type IB			12167	14523231 | 10051328 | 9178898 | 15805157 | 15235019 | 15489334 | 9730621 | 8140412 | 15192043 | 11279102 | 8006002 | 18292470 | 11312159 | 11282024 | 18619554 | 17001689 | 14576167 | 8605097 | 18773965 | 15897891 | 15621726 | 10504300 | 9872992 | 19135982 | 17624341 | 18436533 | 18758450 | 17344846 | 17203235 | 17363346 | 17356069 | 16014698 | 17381068 | 16436528 | 16957682 | 15775969 | 15761153 …
BMPR2	bone morphogenetic protein receptor, type II (serine/threonine kinase)			12168	12358323 | 15965979 | 11115378 | 10903931 | 11015450 | 7791754 | 12415595 | 7673243 | 7644468 | 15358693 | 10973254 | 16429395 | 15235019 | 15489334 | 7890683 | 16717148 | 17515463 | 18503968 | 18159113 | 15699281 | 14583445 | 12221115 | 18647753 | 18321866 | 18356561 | 18496036 | 16282533 | 16155937 | 15492256 | 15146475 | 12963706 | 18342887 | 18364108 | 17641158 | 17203235 | 17322283 | 1551649…
ACVR1	activin A receptor, type I			11477	8397373 | 8389764 | 16642017 | 15489334 | 18854405 | 12702211 | 9748228 | 18952055 | 8006002 | 18684712 | 8242742 | 18019378 | 7791754 | 10583507 | 8702914 | 19148527 | 19028479 | 18830232 | 19299629 | 18187866 | 18436533 | 18292470 | 19064572 | 18234825 | 17496924 | 17344846 | 17351709 | 17572636 | 16344560 | 15761153 | 12651901 | 12032389 | 11969340 | 12065756 | 12477932 | 11266516 | 10652350 |…
ACVR2	activin A receptor, type II			11480	1314589 | 16380996 | 15815621 | 15489334 | 10702675 | 1311955 | 14988818 | 16337854 | 17258738 | 17472960 | 8243335 | 10746731 | 8702914 | 7890768 | 12665502 | 12385827 | 9872992 | 19126782 | 15451561 | 15621726 | 12651901 | 10638976 | 10504300 | 10323406 | 9748228 | 19308291 | 18781190 | 18941508 | 19064572 | 18436533 | 18001154 | 17356069 | 17456004 | 17344846 | 16672363 | 14738881 | 12667445 |…
ACVR2B	activin A receptor, type IIB			11481	9916847 | 9621519 | 8161782 | 15489334 | 17893364 | 8622651 | 15621726 | 14517293 | 8702914 | 14738881 | 12782414 | 12493773 | 12651901 | 9872992 | 18436533 | 17344846 | 17347381 | 17356069 | 15451561 | 15123686 | 15342556 | 15304227 | 11882656 | 11969340 | 12477932 | 11306176 | 11278302 | 11266516 | 11459935 | 11279102 | 10766733 | 10212081 | 10504300 | 10702675 | 10391213 | 9748228 | 9202237 | …
INHBA	inhibin, beta A (activin A, activin AB alpha polypeptide)			16323	15205401 | 15489334 | 12853948 | 12660162 | 1777673 | 3267209 | 3345731 | 3754442 | 3758355 | 19308293 | 11969340 | 18413775 | 16423381 | 17909904 | 18695873 | 14993131 | 14738881 | 12161551 | 11344232 | 19128983 | 19027859 | 19141859 | 19091310 | 18854336 | 19158274 | 19028479 | 19095948 | 18156495 | 18768470 | 18423626 | 18450971 | 17681301 | 18608101 | 18460206 | 18359784 | 18089557 | 19064572…
ACVR1	activin A receptor, type I			11477	8397373 | 8389764 | 16642017 | 15489334 | 18854405 | 12702211 | 9748228 | 18952055 | 8006002 | 18684712 | 8242742 | 18019378 | 7791754 | 10583507 | 8702914 | 19148527 | 19028479 | 18830232 | 19299629 | 18187866 | 18436533 | 18292470 | 19064572 | 18234825 | 17496924 | 17344846 | 17351709 | 17572636 | 16344560 | 15761153 | 12651901 | 12032389 | 11969340 | 12065756 | 12477932 | 11266516 | 10652350 |…
ACVR1B	activin A receptor, type IB			11479	8397373 | 8196624 | 18039968 | 15489334 | 12112843 | 8058741 | 12665502 | 11248065 | 15123686 | 8622651 | 11909953 | 12639945 | 14517293 | 17906079 | 15196700 | 11266516 | 16720724 | 19035567 | 17344846 | 15459392 | 12651901 | 12032389 | 11969340 | 12023024 | 12364468 | 12065756 | 12477932 | 11278302 | 11356828 | 11279102 | 10652306 | 11117535 | 9892009 | 9884026 | 9738003 | 9501322 | 9032295 | 9…
ACVR2	activin A receptor, type II			11480	1314589 | 16380996 | 15815621 | 15489334 | 10702675 | 1311955 | 14988818 | 16337854 | 17258738 | 17472960 | 8243335 | 10746731 | 8702914 | 7890768 | 12665502 | 12385827 | 9872992 | 19126782 | 15451561 | 15621726 | 12651901 | 10638976 | 10504300 | 10323406 | 9748228 | 19308291 | 18781190 | 18941508 | 19064572 | 18436533 | 18001154 | 17356069 | 17456004 | 17344846 | 16672363 | 14738881 | 12667445 |…
ACVR2B	activin A receptor, type IIB			11481	9916847 | 9621519 | 8161782 | 15489334 | 17893364 | 8622651 | 15621726 | 14517293 | 8702914 | 14738881 | 12782414 | 12493773 | 12651901 | 9872992 | 18436533 | 17344846 | 17347381 | 17356069 | 15451561 | 15123686 | 15342556 | 15304227 | 11882656 | 11969340 | 12477932 | 11306176 | 11278302 | 11266516 | 11459935 | 11279102 | 10766733 | 10212081 | 10504300 | 10702675 | 10391213 | 9748228 | 9202237 | …
INHBB	inhibin, beta B (activin AB beta polypeptide)			16324	15489334 | 2364091 | 2739657 | 2575216 | 3345731 | 3754442 | 16650820 | 11344232 | 18381568 | 17991484 | 18413775 | 19198021 | 17628551 | 18423626 | 17681301 | 18593767 | 18927237 | 18826955 | 19064572 | 17525068 | 17666595 | 17761145 | 17914098 | 17272393 | 17376219 | 16670820 | 16650414 | 16728349 | 16423381 | 16195413 | 16758344 | 16989826 | 16935389 | 15757857 | 16024538 | 15562017 | 15910540…
ACVR1	activin A receptor, type I			11477	8397373 | 8389764 | 16642017 | 15489334 | 18854405 | 12702211 | 9748228 | 18952055 | 8006002 | 18684712 | 8242742 | 18019378 | 7791754 | 10583507 | 8702914 | 19148527 | 19028479 | 18830232 | 19299629 | 18187866 | 18436533 | 18292470 | 19064572 | 18234825 | 17496924 | 17344846 | 17351709 | 17572636 | 16344560 | 15761153 | 12651901 | 12032389 | 11969340 | 12065756 | 12477932 | 11266516 | 10652350 |…
ACVR1B	activin A receptor, type IB			11479	8397373 | 8196624 | 18039968 | 15489334 | 12112843 | 8058741 | 12665502 | 11248065 | 15123686 | 8622651 | 11909953 | 12639945 | 14517293 | 17906079 | 15196700 | 11266516 | 16720724 | 19035567 | 17344846 | 15459392 | 12651901 | 12032389 | 11969340 | 12023024 | 12364468 | 12065756 | 12477932 | 11278302 | 11356828 | 11279102 | 10652306 | 11117535 | 9892009 | 9884026 | 9738003 | 9501322 | 9032295 | 9…
ACVR2	activin A receptor, type II			11480	1314589 | 16380996 | 15815621 | 15489334 | 10702675 | 1311955 | 14988818 | 16337854 | 17258738 | 17472960 | 8243335 | 10746731 | 8702914 | 7890768 | 12665502 | 12385827 | 9872992 | 19126782 | 15451561 | 15621726 | 12651901 | 10638976 | 10504300 | 10323406 | 9748228 | 19308291 | 18781190 | 18941508 | 19064572 | 18436533 | 18001154 | 17356069 | 17456004 | 17344846 | 16672363 | 14738881 | 12667445 |…
ACVR2B	activin A receptor, type IIB			11481	9916847 | 9621519 | 8161782 | 15489334 | 17893364 | 8622651 | 15621726 | 14517293 | 8702914 | 14738881 | 12782414 | 12493773 | 12651901 | 9872992 | 18436533 | 17344846 | 17347381 | 17356069 | 15451561 | 15123686 | 15342556 | 15304227 | 11882656 | 11969340 | 12477932 | 11306176 | 11278302 | 11266516 | 11459935 | 11279102 | 10766733 | 10212081 | 10504300 | 10702675 | 10391213 | 9748228 | 9202237 | …
INHBC	inhibin, beta C			16325	7826378 | 9428386 | 12960042 | 8838799 | 16627954 | 19095948 | 18413775 | 19064572 | 12651901 | 11237224 | 11134153 | 1646080 | 15925536 | 12949049 | 9365168 | 8863188 |
ACVR1	activin A receptor, type I			11477	8397373 | 8389764 | 16642017 | 15489334 | 18854405 | 12702211 | 9748228 | 18952055 | 8006002 | 18684712 | 8242742 | 18019378 | 7791754 | 10583507 | 8702914 | 19148527 | 19028479 | 18830232 | 19299629 | 18187866 | 18436533 | 18292470 | 19064572 | 18234825 | 17496924 | 17344846 | 17351709 | 17572636 | 16344560 | 15761153 | 12651901 | 12032389 | 11969340 | 12065756 | 12477932 | 11266516 | 10652350 |…
ACVR1B	activin A receptor, type IB			11479	8397373 | 8196624 | 18039968 | 15489334 | 12112843 | 8058741 | 12665502 | 11248065 | 15123686 | 8622651 | 11909953 | 12639945 | 14517293 | 17906079 | 15196700 | 11266516 | 16720724 | 19035567 | 17344846 | 15459392 | 12651901 | 12032389 | 11969340 | 12023024 | 12364468 | 12065756 | 12477932 | 11278302 | 11356828 | 11279102 | 10652306 | 11117535 | 9892009 | 9884026 | 9738003 | 9501322 | 9032295 | 9…
ACVR2	activin A receptor, type II			11480	1314589 | 16380996 | 15815621 | 15489334 | 10702675 | 1311955 | 14988818 | 16337854 | 17258738 | 17472960 | 8243335 | 10746731 | 8702914 | 7890768 | 12665502 | 12385827 | 9872992 | 19126782 | 15451561 | 15621726 | 12651901 | 10638976 | 10504300 | 10323406 | 9748228 | 19308291 | 18781190 | 18941508 | 19064572 | 18436533 | 18001154 | 17356069 | 17456004 | 17344846 | 16672363 | 14738881 | 12667445 |…
ACVR2B	activin A receptor, type IIB			11481	9916847 | 9621519 | 8161782 | 15489334 | 17893364 | 8622651 | 15621726 | 14517293 | 8702914 | 14738881 | 12782414 | 12493773 | 12651901 | 9872992 | 18436533 | 17344846 | 17347381 | 17356069 | 15451561 | 15123686 | 15342556 | 15304227 | 11882656 | 11969340 | 12477932 | 11306176 | 11278302 | 11266516 | 11459935 | 11279102 | 10766733 | 10212081 | 10504300 | 10702675 | 10391213 | 9748228 | 9202237 | …
INHA	inhibin, alpha			16322	16390856 | 9506758 | 16396934 | 15816368 | 16161415 | 15227735 | 15489334 | 12093833 | 11098038 | 8885240 | 3345731 | 3016724 | 3754442 | 3758355 | 18249384 | 15745937 | 15451570 | 15214825 | 14596968 | 17457606 | 1423490 | 18091323 | 15578072 | 12651901 | 18413775 | 18852530 | 17933751 | 11818495 | 19363042 | 19324345 | 18423626 | 19003635 | 19064572 | 18826955 | 18047273 | 18630123 | 18460206 |…
ACVR1	activin A receptor, type I			11477	8397373 | 8389764 | 16642017 | 15489334 | 18854405 | 12702211 | 9748228 | 18952055 | 8006002 | 18684712 | 8242742 | 18019378 | 7791754 | 10583507 | 8702914 | 19148527 | 19028479 | 18830232 | 19299629 | 18187866 | 18436533 | 18292470 | 19064572 | 18234825 | 17496924 | 17344846 | 17351709 | 17572636 | 16344560 | 15761153 | 12651901 | 12032389 | 11969340 | 12065756 | 12477932 | 11266516 | 10652350 |…
ACVR1B	activin A receptor, type IB			11479	8397373 | 8196624 | 18039968 | 15489334 | 12112843 | 8058741 | 12665502 | 11248065 | 15123686 | 8622651 | 11909953 | 12639945 | 14517293 | 17906079 | 15196700 | 11266516 | 16720724 | 19035567 | 17344846 | 15459392 | 12651901 | 12032389 | 11969340 | 12023024 | 12364468 | 12065756 | 12477932 | 11278302 | 11356828 | 11279102 | 10652306 | 11117535 | 9892009 | 9884026 | 9738003 | 9501322 | 9032295 | 9…
ACVR2	activin A receptor, type II			11480	1314589 | 16380996 | 15815621 | 15489334 | 10702675 | 1311955 | 14988818 | 16337854 | 17258738 | 17472960 | 8243335 | 10746731 | 8702914 | 7890768 | 12665502 | 12385827 | 9872992 | 19126782 | 15451561 | 15621726 | 12651901 | 10638976 | 10504300 | 10323406 | 9748228 | 19308291 | 18781190 | 18941508 | 19064572 | 18436533 | 18001154 | 17356069 | 17456004 | 17344846 | 16672363 | 14738881 | 12667445 |…
ACVR2B	activin A receptor, type IIB			11481	9916847 | 9621519 | 8161782 | 15489334 | 17893364 | 8622651 | 15621726 | 14517293 | 8702914 | 14738881 | 12782414 | 12493773 | 12651901 | 9872992 | 18436533 | 17344846 | 17347381 | 17356069 | 15451561 | 15123686 | 15342556 | 15304227 | 11882656 | 11969340 | 12477932 | 11306176 | 11278302 | 11266516 | 11459935 | 11279102 | 10766733 | 10212081 | 10504300 | 10702675 | 10391213 | 9748228 | 9202237 | …
AMH	anti-Mullerian hormone			11075	3754790 | 18784351 | 15057824 | 12477536 | 8162013 | 1483695 | 15550498 | 14742691 | 18191888 | 16030171 | 17636279 | 16159935 | 18321493 | 18328480 | 18930199 | 19217095 | 18249391 | 19056816 | 17628551 | 17624337 | 18230658 | 18310677 | 18291376 | 17603052 | 19064572 | 18381582 | 17926161 | 18593767 | 18697861 | 18249372 | 17543956 | 18854109 | 17462637 | 17559842 | 17335955 | 17485437 | 174887…
AMHR2	anti-Mullerian hormone receptor, type II			110542	7493017 | 10589763 | 15489334 | 12477536 | 11549681 | 8872466 | 7488027 | 17636279 | 17337470 | 18697861 | 10874041 | 8889695 | 17988723 | 19064572 | 18310289 | 18230658 | 14750901 | 12834017 | 12462075 | 12477932 | 11588147 | 11420127 | 8940028 | 8572466 | 14745940 | 18328480 | 11376113 | 18723470 | 11376112 | 18547961 | 11223848 | 9299437 | 15221321 | 14656474 | 14671316 | 11773638 | 11356848 |…
XCL1	small inducible cytokine subfamily C, member 1 (lymphotactin)			16963	7875320 | 7602097 | 7615002 | 11601972 | 8849694 | 16710414 | 15489334 | 14568926 | 10887101 | 9079718 | 9029087 | 14734774 | 8977329 | 10433555 | 17077010 | 11683588 | 18364395 | 18322986 | 12847680 | 9632725 | 14707146 | 12393716 | 11889129 | 11303872 | 11446740 | 15857508 | 11878903 | 11154210 | 19064610 | 19074885 | 18832695 | 18838386 | 16923584 | 12053063 | 12477932 | 11083865 | 9199871 | 7…
CCXCR1	chemokine (C motif) XC receptor 1, XCR1			23832	7832990 | 9632725 | 15489334 | 10400311 | 18426556 | 17403668 | 11446740 | 17135764 | 15777643 | 12477932 | 10679309 | 10702689 | 7683036 | 14970401 | 17302442 | 11181058 |
XCL2	small inducible cytokine subfamily C, member 2			6846	16710414 | 15340161 | 15489334 | 8849694 | 7875320 | 18618175 | 17763208 | 12477932 | 9632725 |
CCXCR1	chemokine (C motif) XC receptor 1			23832	7832990 | 9632725 | 15489334 | 10400311 | 18426556 | 17403668 | 11446740 | 17135764 | 15777643 | 12477932 | 10679309 | 10702689 | 7683036 | 14970401 | 17302442 | 11181058 |
SCYD1	small inducible cytokine subfamily D (Cys-X3-Cys), member 1 (fractalkine, neurotactin)			20312	9024663 | 9177350 | 9931005 | 15489334 | 10493829 | 18436581 | 15774461 | 15361546 | 12824004 | 17471309 | 15131578 | 14665693 | 17241867 | 18230685 | 17885215 | 17611763 | 18606701 | 15013759 | 15621116 | 15223613 | 17907166 | 10640747 | 19372452 | 14581400 | 10458770 | 18938112 | 17062081 | 9691168 | 15529011 | 12667665 | 10940926 | 10770945 | 18778890 | 19155311 | 19351602 | 19153557 | 1800643…
CX3CR1	chemokine (C-X3-C) receptor 1			13051	9726990 | 7646814 | 11264153 | 15809764 | 15681302 | 12551893 | 14607932 | 12545080 | 15871132 | 12889997 | 11391174 | 16314800 | 12975017 | 12626895 | 9390561 | 16026776 | 15644279 | 15886814 | 12646802 | 16284527 | 15118174 | 15489334 | 12535747 | 11856781 | 12032878 | 11532900 | 10731151 | 7590284 | 15361546 | 15347678 | 16979977 | 16908772 | 18296082 | 18078680 | 17885215 | 17082760 | 1513157…
SCYA11	small inducible cytokine subfamily A (Cys-Cys), member 11 (eotaxin)			20292	9169149 | 9712872 | 9578468 | 8609214 | 15186951 | 8597956 | 16184405 | 16391516 | 15207712 | 14571188 | 12234713 | 11742272 | 9299399 | 8631813 | 8780731 | 15661912 | 15489334 | 12082592 | 10415058 | 12392390 | 12915771 | 11264152 | 18055844 | 11991282 | 12193745 | 17620002 | 17220216 | 16510147 | 16461130 | 16517749 | 16029496 | 15537425 | 14725564 | 12192108 | 17541284 | 8642344 | 16879311 | 1…
CCR3	chemokine (C-C motif) receptor 3			12771	11196669 | 8642344 | 7622448 | 11307756 | 8676064 | 15607028 | 15086398 | 9789057 | 15580493 | 15489334 | 14647058 | 12079287 | 19218218 | 17983872 | 9252350 | 16081847 | 12654630 | 16174786 | 10900353 | 11001881 | 9736741 | 9636210 | 9005985 | 18244953 | 17146638 | 11991282 | 11920572 | 11110785 | 11115360 | 9024664 | 17135764 | 17845580 | 17041228 | 12884299 | 12902471 | 12218106 | 11449371 | 8…
SCYA24	small inducible cytokine subfamily A (Cys-Cys), member 24			56221	9104803 | 9365122 | 16391516 | 15580493 | 10913244 | 9598329 | 15744457 | 15207712 | 15340161 | 15489334 | 12853948 | 11286614 | 17908961 | 12193745 | 16304252 | 18055844 | 17630924 | 11467997 | 11141953 | 10415058 | 12192108 | 12218106 | 19247692 | 19258923 | 19264973 | 18712274 | 17917245 | 17703412 | 14702039 | 14718574 | 12034562 | 12477932 | 10713092 | 16682802 | 11823526 | 11237428 | 969288…
CCR3	chemokine (C-C motif) receptor 3			12771	11196669 | 8642344 | 7622448 | 11307756 | 8676064 | 15607028 | 15086398 | 9789057 | 15580493 | 15489334 | 14647058 | 12079287 | 19218218 | 17983872 | 9252350 | 16081847 | 12654630 | 16174786 | 10900353 | 11001881 | 9736741 | 9636210 | 9005985 | 18244953 | 17146638 | 11991282 | 11920572 | 11110785 | 11115360 | 9024664 | 17135764 | 17845580 | 17041228 | 12884299 | 12902471 | 12218106 | 11449371 | 8…
SCYA23	small inducible cytokine subfamily A (Cys-Cys), member 23			6368	9104803 | 11060285 | 9558365 | 10213461 | 15905581 | 15489334 | 10409433 | 9129202 | 10737895 | 9886417 | 17513790 | 9187369 | 16378600 | 15927850 | 19258923 | 19265684 | 18258606 | 18668547 | 17371990 | 17703412 | 12477932 | | 10660125 | 8661057 | 10380905 | 12381680 | 9834116 | 15588486 | 17564846 | 12803479 | 17605852 | 14991608 | 19397398 | 16849508 | 15714595 | 16391523 | 15818740 | 14662730…
CCR1	chemokine (C-C motif) receptor 1			12768	7679328 | 7505609 | 16323127 | 16182378 | 15489334 | 7683036 | 14530297 | 18972130 | 17298994 | 17336272 | 15474493 | 12794150 | 17389578 | 15001559 | 14595653 | 18178867 | 10734056 | 15039444 | 12651617 | 10660125 | 15927850 | 12270118 | 11110672 | 16837468 | 15337751 | 11832479 | 11470772 | 10202040 | 7594543 | 18559339 | 17464174 | 17135764 | 17914560 | 16969502 | 15950672 | 15103513 | 1276392…
SCYA14	small inducible cytokine subfamily A (Cys-Cys), member 14			6358	8551235 | 10213461 | 9600961 | 8661057 | 15489334 | 10978165 | 11085751 | 18367676 | 11527984 | 19258923 | 18602166 | 17691823 | 17353931 | 17703412 | 16344560 | 16341674 | 15338056 | 14718574 | 12477932 | 9405404 | 9687537 | 11544332 | 16452465 | 11897579 | 15979999 | 17982926 | 16107514 | 15908209 | 14576057 | 14991608 | 15246056 | 12381680 | 11570872 | 10737895 |
CCR1	chemokine (C-C motif) receptor 1			12768	7679328 | 7505609 | 16323127 | 16182378 | 15489334 | 7683036 | 14530297 | 18972130 | 17298994 | 17336272 | 15474493 | 12794150 | 17389578 | 15001559 | 14595653 | 18178867 | 10734056 | 15039444 | 12651617 | 10660125 | 15927850 | 12270118 | 11110672 | 16837468 | 15337751 | 11832479 | 11470772 | 10202040 | 7594543 | 18559339 | 17464174 | 17135764 | 17914560 | 16969502 | 15950672 | 15103513 | 1276392…
CCBP2	chemokine binding protein 2			59289	9405404 | 9364936 | 11238036 | 15489334 | 9139699 | 12671049 | 10702689 | 18822328 | 16014924 | 18708360 | 10706668 | 18714007 | 18201974 | 19074885 | 18676013 | 17607362 | 16814608 | 16344560 | 15084596 | 14702039 | 12594248 | 12406880 | 11821900 | 12477932 | 10725697 | 10725696 | 10781587 | 10364178 | 16839611 | 18292499 | 17205512 | 17071491 | 15452217 | 19236152 | 14982853 | 11861876 | 190561…
SCYA3	small inducible cytokine A3 (homologous to mouse Mip-1a)			20302	10767544 | 11981810 | 10706668 | 15489334 | 10734104 | 16791897 | 14702039 | 12477932 | 11134065 | 9469451 | 9373149 | 8125298 | 17109071 | 9364936 | 11298347 | 19307942 | 18204488 | 18564033 | 17447160 | 17073739 | 14510975 | 11063828 | 19275640 | 17625972 | 16725153 | 16847335 | 15708353 | 14622278 | 11242036 | 11164896 | 11118068 | 10384144 | 9620997 | 9261358 | 7851404 |
CCR1	chemokine (C-C motif) receptor 1			12768	7679328 | 7505609 | 16323127 | 16182378 | 15489334 | 7683036 | 14530297 | 18972130 | 17298994 | 17336272 | 15474493 | 12794150 | 17389578 | 15001559 | 14595653 | 18178867 | 10734056 | 15039444 | 12651617 | 10660125 | 15927850 | 12270118 | 11110672 | 16837468 | 15337751 | 11832479 | 11470772 | 10202040 | 7594543 | 18559339 | 17464174 | 17135764 | 17914560 | 16969502 | 15950672 | 15103513 | 1276392…
CCR5	chemokine (C-C motif) receptor 5			12774	8639485 | 9343222 | 10085131 | 15787642 | 16140745 | 12858455 | 14517611 | 12680626 | 11693435 | 12496074 | 16055130 | 15863470 | 12610055 | 11485615 | 11377705 | 16314800 | 15192276 | 15488313 | 15135805 | 14981141 | 12584049 | 12557141 | 12462338 | 12010355 | 11958683 | 11072599 | 11125885 | 9632396 | 16323127 | 15980670 | 15821335 | 16286055 | 15757671 | 16182378 | 15319853 | 15140377 | 150762…
SCYA4	small inducible cytokine A4 (homologous to mouse Mip-1b)			20303	17525185//17327452//16982098//16637021//16141073//16141072//15967376//15897346//15630139//15611273//15498767//15381731//14761932//12960284//12477932//12466851//12401480//12393595//12393512//12377948
CCR5	chemokine (C-C motif) receptor 5			12774	8639485 | 9343222 | 10085131 | 15787642 | 16140745 | 12858455 | 14517611 | 12680626 | 11693435 | 12496074 | 16055130 | 15863470 | 12610055 | 11485615 | 11377705 | 16314800 | 15192276 | 15488313 | 15135805 | 14981141 | 12584049 | 12557141 | 12462338 | 12010355 | 11958683 | 11072599 | 11125885 | 9632396 | 16323127 | 15980670 | 15821335 | 16286055 | 15757671 | 16182378 | 15319853 | 15140377 | 150762…
CCR8	chemokine (C-C motif) receptor 8			12776	8816377 | 8886020 | 9469461 | 10540332 | 9521068 | 12551893 | 9207005 | 15489334 | 8977299 | 14576057 | 12547701 | 17023422 | 17082609 | 9211859 | 10888633 | 17641040 | 9670926 | 15992849 | 10910894 | 17693327 | 9417093 | 15814739 | 11804551 | 11007922 | 9480837 | 16631222 | 12163566 | 19074885 | 15053339 | 12832759 | 12525579 | 12645948 | 12967681 | 12477932 | 10469138 | 11123295 | 11493620 | 16…
SCYA15	small inducible cytokine subfamily A (Cys-Cys), member 15				9600961 | 9624581 | 10213461 | 9548457 | 10320325 | 15905581 | 9558365 | 8661057 | 15340161 | 9129202 | 11832479 | 16034099 | 12759139 | 15894113 | 17296613 | 9346309 | 11527984 | 15179048 | 10604595 | 19258923 | 17703412 | 16737685 | 16341674 | 16364464 | 15251437 | 15001559 | 14984572 | 12477932 | 11888507 | 15135248 | 11943214 | 12662441 | 18316587 | 10202040 | 17192849 | 12803479 | 16107514 |…
CCR1	chemokine (C-C motif) receptor 1			12768	7679328 | 7505609 | 16323127 | 16182378 | 15489334 | 7683036 | 14530297 | 18972130 | 17298994 | 17336272 | 15474493 | 12794150 | 17389578 | 15001559 | 14595653 | 18178867 | 10734056 | 15039444 | 12651617 | 10660125 | 15927850 | 12270118 | 11110672 | 16837468 | 15337751 | 11832479 | 11470772 | 10202040 | 7594543 | 18559339 | 17464174 | 17135764 | 17914560 | 16969502 | 15950672 | 15103513 | 1276392…
CCR3	chemokine (C-C motif) receptor 3				11196669 | 8642344 | 7622448 | 11307756 | 8676064 | 15607028 | 15086398 | 9789057 | 15580493 | 15489334 | 14647058 | 12079287 | 19218218 | 17983872 | 9252350 | 16081847 | 12654630 | 16174786 | 10900353 | 11001881 | 9736741 | 9636210 | 9005985 | 18244953 | 17146638 | 11991282 | 11920572 | 11110785 | 11115360 | 9024664 | 17135764 | 17845580 | 17041228 | 12884299 | 12902471 | 12218106 | 11449371 | 8…
SCYA1	small inducible cytokine A1 (I-309, homologous to mouse Tca-3)			20290	2212659 | 10821677 | 1557400 | 15340161 | 15489334 | 10409433 | 2809212 | 16735693 | 10942748 | 16679317 | 11133740 | 17641040 | 9211859 | 8077676 | 12393595 | 15814739 | 19258923 | 19372141 | 19057661 | 17122780 | 17703412 | 17845580 | 17693327 | 17672898 | 16864713 | 16540498 | 14630801 | 12645948 | 12967681 | 11818437 | 12489497 | 12477932 | 10648464 | 11076863 | 10985253 | 9417093 | 9469461 |…
CCR8	chemokine (C-C motif) receptor 8			12776	8816377 | 8886020 | 9469461 | 10540332 | 9521068 | 12551893 | 9207005 | 15489334 | 8977299 | 14576057 | 12547701 | 17023422 | 17082609 | 9211859 | 10888633 | 17641040 | 9670926 | 15992849 | 10910894 | 17693327 | 9417093 | 15814739 | 11804551 | 11007922 | 9480837 | 16631222 | 12163566 | 19074885 | 15053339 | 12832759 | 12525579 | 12645948 | 12967681 | 12477932 | 10469138 | 11123295 | 11493620 | 16…
SCYA21A	small inducible cytokine subfamily A (Cys-Cys), member 21			20298	19468303|19398761|19234195|19164599|18809240|18606653|17721537|17382312|17176958|16815646|15919372|15489334|15302902|12648490|12093871|12080938|12055211|11944948|11927535|11801632|
CCR7	chemokine (C-C motif) receptor 7			12775	8383238 | 7851893 | 15489334 | 12673677 | 18319253 | 15304089 | 15753377 | 17178876 | 16223574 | 11145663 | 17687340 | 15040017 | 18235009 | 15778365 | 16278415 | 12799021 | 18696160 | 16887149 | 9507024 | 18664492 | 18802075 | 17032700 | 16786131 | 18623114 | 18544997 | 15073111 | 12642342 | 11970971 | 17587445 | 16115904 | 15674360 | 15867478 | 15247147 | 15122702 | 11830455 | 18497951 | 166905…
GPR9	G protein-coupled receptor 9			12766	11196695 | 9064356 | 8666380 | 16043121 | 12782716 | 9625760 | 15528361 | 15489334 | 14742268 | 16847335 | 17339184 | 17457216 | 11134180 | 18616679 | 18453591 | 16339779 | 16127166 | 15150261 | 9466968 | 16861617 | 15126579 | 15155273 | 12960302 | 12953097 | 11714650 | 11739530 | 10903743 | 10942362 | 10393705 | 9660793 | 17912012 | 16243485 | 15687242 | 15328188 | 14657006 | 10903763 | 18962861…
SCYA21B	small inducible cytokine subfamily A (Cys-Cys), member 21			18829	19625643|19398761|19234195|19164599|18809240|17721537|17382312|16982861|16815646|16473829|16141073|16141072|15857154|15845449|15534368|15489334|15470021|15358618|15302903|15302902|
CCR7	chemokine (C-C motif) receptor 7			12775	8383238 | 7851893 | 15489334 | 12673677 | 18319253 | 15304089 | 15753377 | 17178876 | 16223574 | 11145663 | 17687340 | 15040017 | 18235009 | 15778365 | 16278415 | 12799021 | 18696160 | 16887149 | 9507024 | 18664492 | 18802075 | 17032700 | 16786131 | 18623114 | 18544997 | 15073111 | 12642342 | 11970971 | 17587445 | 16115904 | 15674360 | 15867478 | 15247147 | 15122702 | 11830455 | 18497951 | 166905…
GPR9	G protein-coupled receptor 9			12766	11196695 | 9064356 | 8666380 | 16043121 | 12782716 | 9625760 | 15528361 | 15489334 | 14742268 | 16847335 | 17339184 | 17457216 | 11134180 | 18616679 | 18453591 | 16339779 | 16127166 | 15150261 | 9466968 | 16861617 | 15126579 | 15155273 | 12960302 | 12953097 | 11714650 | 11739530 | 10903743 | 10942362 | 10393705 | 9660793 | 17912012 | 16243485 | 15687242 | 15328188 | 14657006 | 10903763 | 18962861…
SCYA21C	small inducible cytokine subfamily A (Cys-Cys), member 21			65956	19398761|19234195|19164599|18809240|18802011|17947663|17721537|17382312|16973962|16966615|16815646|16622017|16367909|16210592|16095489|16025002|15470021|14617751|12477932|12080938|
CCR7	chemokine (C-C motif) receptor 7			12775	8383238 | 7851893 | 15489334 | 12673677 | 18319253 | 15304089 | 15753377 | 17178876 | 16223574 | 11145663 | 17687340 | 15040017 | 18235009 | 15778365 | 16278415 | 12799021 | 18696160 | 16887149 | 9507024 | 18664492 | 18802075 | 17032700 | 16786131 | 18623114 | 18544997 | 15073111 | 12642342 | 11970971 | 17587445 | 16115904 | 15674360 | 15867478 | 15247147 | 15122702 | 11830455 | 18497951 | 166905…
GPR9	G protein-coupled receptor 9			12766	11196695 | 9064356 | 8666380 | 16043121 | 12782716 | 9625760 | 15528361 | 15489334 | 14742268 | 16847335 | 17339184 | 17457216 | 11134180 | 18616679 | 18453591 | 16339779 | 16127166 | 15150261 | 9466968 | 16861617 | 15126579 | 15155273 | 12960302 | 12953097 | 11714650 | 11739530 | 10903743 | 10942362 | 10393705 | 9660793 | 17912012 | 16243485 | 15687242 | 15328188 | 14657006 | 10903763 | 18962861…
SCYA5	small inducible cytokine A5 (RANTES)			20304	15978191 | 15368437 | 15863470 | 12610055 | 12837926 | 11844139 | 11197694 | 10213461 | 15971427 | 16024972 | 16078996 | 16314800 | 15471370 | 15064621 | 15488313 | 12557141 | 12858455 | 11125885 | 16323127 | 15592421 | 15793370 | 15899487 | 15715189 | 15848524 | 15319853 | 15021309 | 15302103 | 12789231 | 12204866 | 11544456 | 8525373 | 7537088 | 1380064 | 16791620 | 15611878 | 15923218 | 160324…
CCR1	chemokine (C-C motif) receptor 1			12768	7679328 | 7505609 | 16323127 | 16182378 | 15489334 | 7683036 | 14530297 | 18972130 | 17298994 | 17336272 | 15474493 | 12794150 | 17389578 | 15001559 | 14595653 | 18178867 | 10734056 | 15039444 | 12651617 | 10660125 | 15927850 | 12270118 | 11110672 | 16837468 | 15337751 | 11832479 | 11470772 | 10202040 | 7594543 | 18559339 | 17464174 | 17135764 | 17914560 | 16969502 | 15950672 | 15103513 | 1276392…
CCR3	chemokine (C-C motif) receptor 3			12771	11196669 | 8642344 | 7622448 | 11307756 | 8676064 | 15607028 | 15086398 | 9789057 | 15580493 | 15489334 | 14647058 | 12079287 | 19218218 | 17983872 | 9252350 | 16081847 | 12654630 | 16174786 | 10900353 | 11001881 | 9736741 | 9636210 | 9005985 | 18244953 | 17146638 | 11991282 | 11920572 | 11110785 | 11115360 | 9024664 | 17135764 | 17845580 | 17041228 | 12884299 | 12902471 | 12218106 | 11449371 | 8…
CCR4	chemokine (C-C motif) receptor 4			12773	11196669 | 7642634 | 10754297 | 9169480 | 9430724 | 15202833 | 10466728 | 15489334 | 8884276 | 11861261 | 8573157 | 15328188 | 18071306 | 14657875 | 12270118 | 12429730 | 17546636 | 12406880 | 12485447 | 18782672 | 17071491 | 15955100 | 12778466 | 9933589 | 15621800 | 15569983 | 17117949 | 19244125 | 19106589 | 12456591 | 9743322 | 15857508 | 15187160 | 12070001 | 12477932 | 10036181 | 12459162 |…
CCR5	chemokine (C-C motif) receptor 5			12774	8639485 | 9343222 | 10085131 | 15787642 | 16140745 | 12858455 | 14517611 | 12680626 | 11693435 | 12496074 | 16055130 | 15863470 | 12610055 | 11485615 | 11377705 | 16314800 | 15192276 | 15488313 | 15135805 | 14981141 | 12584049 | 12557141 | 12462338 | 12010355 | 11958683 | 11072599 | 11125885 | 9632396 | 16323127 | 15980670 | 15821335 | 16286055 | 15757671 | 16182378 | 15319853 | 15140377 | 150762…
FY	Duffy blood group			13349	8248172 | 7663520 | 7833467 | 9731074 | 12956774 | 7705836 | 16710414 | 15489334 | 10570183 | 9886340 | 9746760 | 17955335 | 13679391 | 17416748 | 15214968 | 9195930 | 18710383 | 17073738 | 18230715 | 17382291 | 15327416 | 16372020 | 19048480 | 18248572 | 12739041 | 12697152 | 19180233 | 19064726 | 19336370 | 19206111 | 19060902 | 18621010 | 18804827 | 18827265 | 18179887 | 18460195 | 18510579 | …
CCBP2	chemokine binding protein 2			59289	9405404 | 9364936 | 11238036 | 15489334 | 9139699 | 12671049 | 10702689 | 18822328 | 16014924 | 18708360 | 10706668 | 18714007 | 18201974 | 19074885 | 18676013 | 17607362 | 16814608 | 16344560 | 15084596 | 14702039 | 12594248 | 12406880 | 11821900 | 12477932 | 10725697 | 10725696 | 10781587 | 10364178 | 16839611 | 18292499 | 17205512 | 17071491 | 15452217 | 19236152 | 14982853 | 11861876 | 190561…
CCRL1	chemokine (C-C) receptor-like 1; chemokine receptor CCR11			252837	10767544 | 11981810 | 10706668 | 15489334 | 10734104 | 16791897 | 14702039 | 12477932 | 11134065 | 9469451 | 9373149 | 8125298 | 17109071 | 9364936 | 11298347 | 19307942 | 18204488 | 18564033 | 17447160 | 17073739 | 14510975 | 11063828 | 19275640 | 17625972 | 16725153 | 16847335 | 15708353 | 14622278 | 11242036 | 11164896 | 11118068 | 10384144 | 9620997 | 9261358 | 7851404 |
SCYA2	small inducible cytokine A2 (monocyte chemotactic protein 1, homologous to mouse Sig-je)			20296	19839009|19833737|19706712|19666844|19641140|19641038|19629725|19622799|19615366|19608872|19593388|19587356|19587014|19578022|19573621|19570035|19556365|19553532|19553445|19525930|
CCR2	chemokine (C-C motif) receptor 2			12772	8146186 | 16323127 | 16356504 | 16055130 | 16641997 | 16286054 | 16314800 | 15863470 | 16261210 | 15585333 | 15721423 | 16123688 | 15980693 | 15750046 | 16196460 | 16207551 | 15611878 | 15929697 | 15793370 | 16140745 | 16286055 | 15769362 | 15472820 | 15465089 | 15319853 | 15230854 | 15192276 | 15140377 | 15579296 | 15575507 | 15086346 | 15602133 | 15076247 | 15466648 | 15754978 | 15236615 | 1513…
FY	Duffy blood group			13349	8248172 | 7663520 | 7833467 | 9731074 | 12956774 | 7705836 | 16710414 | 15489334 | 10570183 | 9886340 | 9746760 | 17955335 | 13679391 | 17416748 | 15214968 | 9195930 | 18710383 | 17073738 | 18230715 | 17382291 | 15327416 | 16372020 | 19048480 | 18248572 | 12739041 | 12697152 | 19180233 | 19064726 | 19336370 | 19206111 | 19060902 | 18621010 | 18804827 | 18827265 | 18179887 | 18460195 | 18510579 | …
CCBP2	chemokine binding protein 2			59289	9405404 | 9364936 | 11238036 | 15489334 | 9139699 | 12671049 | 10702689 | 18822328 | 16014924 | 18708360 | 10706668 | 18714007 | 18201974 | 19074885 | 18676013 | 17607362 | 16814608 | 16344560 | 15084596 | 14702039 | 12594248 | 12406880 | 11821900 | 12477932 | 10725697 | 10725696 | 10781587 | 10364178 | 16839611 | 18292499 | 17205512 | 17071491 | 15452217 | 19236152 | 14982853 | 11861876 | 190561…
CCR5	chemokine (C-C) receptor 5			12774	8639485 | 9343222 | 10085131 | 15787642 | 16140745 | 12858455 | 14517611 | 12680626 | 11693435 | 12496074 | 16055130 | 15863470 | 12610055 | 11485615 | 11377705 | 16314800 | 15192276 | 15488313 | 15135805 | 14981141 | 12584049 | 12557141 | 12462338 | 12010355 | 11958683 | 11072599 | 11125885 | 9632396 | 16323127 | 15980670 | 15821335 | 16286055 | 15757671 | 16182378 | 15319853 | 15140377 | 150762…
CCRL1	chemokine (C-C) receptor-like 1; chemokine receptor CCR11			252837	10767544 | 11981810 | 10706668 | 15489334 | 10734104 | 16791897 | 14702039 | 12477932 | 11134065 | 9469451 | 9373149 | 8125298 | 17109071 | 9364936 | 11298347 | 19307942 | 18204488 | 18564033 | 17447160 | 17073739 | 14510975 | 11063828 | 19275640 | 17625972 | 16725153 | 16847335 | 15708353 | 14622278 | 11242036 | 11164896 | 11118068 | 10384144 | 9620997 | 9261358 | 7851404 |
SCYA8	small inducible cytokine subfamily A (Cys-Cys), member 8 (monocyte chemotactic protein 2)			20307	9119400 | 9070881 | 11087354 | 9558113 | 1613466 | 8898111 | 15607028 | 15489334 | 14647058 | 10502563 | 2518726 | 8189067 | 9115216 | 9468473 | 9730840 | 18684849 | 17487826 | 12539042 | 12149192 | 10734104 | 10477718 | 9005985 | 19224633 | 10734056 | 19415413 | 19258923 | 18636124 | 18835932 | 18256320 | 18818748 | 18602166 | 18660381 | 19019335 | 17703412 | 15644410 | 13679391 | 12477932 | 110…
CCR2	chemokine (C-C motif) receptor 2			12772	8146186 | 16323127 | 16356504 | 16055130 | 16641997 | 16286054 | 16314800 | 15863470 | 16261210 | 15585333 | 15721423 | 16123688 | 15980693 | 15750046 | 16196460 | 16207551 | 15611878 | 15929697 | 15793370 | 16140745 | 16286055 | 15769362 | 15472820 | 15465089 | 15319853 | 15230854 | 15192276 | 15140377 | 15579296 | 15575507 | 15086346 | 15602133 | 15076247 | 15466648 | 15754978 | 15236615 | 1513…
CCR3	chemokine (C-C motif) receptor 3			12771	11196669 | 8642344 | 7622448 | 11307756 | 8676064 | 15607028 | 15086398 | 9789057 | 15580493 | 15489334 | 14647058 | 12079287 | 19218218 | 17983872 | 9252350 | 16081847 | 12654630 | 16174786 | 10900353 | 11001881 | 9736741 | 9636210 | 9005985 | 18244953 | 17146638 | 11991282 | 11920572 | 11110785 | 11115360 | 9024664 | 17135764 | 17845580 | 17041228 | 12884299 | 12902471 | 12218106 | 11449371 | 8…
CCR5	chemokine (C-C motif) receptor 5			12774	8639485 | 9343222 | 10085131 | 15787642 | 16140745 | 12858455 | 14517611 | 12680626 | 11693435 | 12496074 | 16055130 | 15863470 | 12610055 | 11485615 | 11377705 | 16314800 | 15192276 | 15488313 | 15135805 | 14981141 | 12584049 | 12557141 | 12462338 | 12010355 | 11958683 | 11072599 | 11125885 | 9632396 | 16323127 | 15980670 | 15821335 | 16286055 | 15757671 | 16182378 | 15319853 | 15140377 | 150762…
CCR1	chemokine (C-C motif) receptor 1			12768	7679328 | 7505609 | 16323127 | 16182378 | 15489334 | 7683036 | 14530297 | 18972130 | 17298994 | 17336272 | 15474493 | 12794150 | 17389578 | 15001559 | 14595653 | 18178867 | 10734056 | 15039444 | 12651617 | 10660125 | 15927850 | 12270118 | 11110672 | 16837468 | 15337751 | 11832479 | 11470772 | 10202040 | 7594543 | 18559339 | 17464174 | 17135764 | 17914560 | 16969502 | 15950672 | 15103513 | 1276392…
CCBP2	chemokine binding protein 2			59289	9405404 | 9364936 | 11238036 | 15489334 | 9139699 | 12671049 | 10702689 | 18822328 | 16014924 | 18708360 | 10706668 | 18714007 | 18201974 | 19074885 | 18676013 | 17607362 | 16814608 | 16344560 | 15084596 | 14702039 | 12594248 | 12406880 | 11821900 | 12477932 | 10725697 | 10725696 | 10781587 | 10364178 | 16839611 | 18292499 | 17205512 | 17071491 | 15452217 | 19236152 | 14982853 | 11861876 | 190561…
CCRL1	chemokine (C-C) receptor-like 1; chemokine receptor CCR11			252837	10767544 | 11981810 | 10706668 | 15489334 | 10734104 | 16791897 | 14702039 | 12477932 | 11134065 | 9469451 | 9373149 | 8125298 | 17109071 | 9364936 | 11298347 | 19307942 | 18204488 | 18564033 | 17447160 | 17073739 | 14510975 | 11063828 | 19275640 | 17625972 | 16725153 | 16847335 | 15708353 | 14622278 | 11242036 | 11164896 | 11118068 | 10384144 | 9620997 | 9261358 | 7851404 |
SCYA27	small inducible cytokine subfamily A (Cys-Cys), member 27			20301	10588729 | 10556532 | 10725697 | 12642842 | 14767451 | 17581202 | 15335355 | 15679580 | 11821900 | 18025475 | 15598438 | 10725696 | 19258923 | 18453562 | 19074885 | 18772332 | 17703412 | 16675558 | 16433680 | 15466853 | 12133963 | 11821893 | 10559234 | 8889548 | 15797972 | 15577845 | 16499646 | 15115514 | 14522130 | 18266834 | 16784723 | 18250572 | 15149507 | 8954059 | 17916208 | 16644201 | 15316…
CCR10	G protein-coupled receptor 2;			12777	7851889 | 10725697 | 10975800 | 10725696 | 15489334 | 10781587 | 18782672 | 15700309 | 16460738 | 16675558 | 11821900 | 18187866 | 17474147 | 17071491 | 16785557 | 14667819 | 12477932 | 11298490 | 10706668 | 9364936 | 8889548 | 12406880 | 16644201 | 14581607 | 15270870 | 17597825 | 16735375 | 15727636 | 15307136 | 12538668 | 15316512 | 14522130 | 12718728 | 19242508 | 18337671 | 17259988 | 169317…
SCYA7	small inducible cytokine A7 (monocyte chemotactic protein 3)			20306	19641140|19587014|19038247|19006696|18660381|18566428|18453605|18453562|17364026|16473829|16172501|16141073|16141072|16002730|15489334|15214937|14633605|12847692|12477932|12466851|
CCR1	chemokine (C-C motif) receptor 1			12768	7679328 | 7505609 | 16323127 | 16182378 | 15489334 | 7683036 | 14530297 | 18972130 | 17298994 | 17336272 | 15474493 | 12794150 | 17389578 | 15001559 | 14595653 | 18178867 | 10734056 | 15039444 | 12651617 | 10660125 | 15927850 | 12270118 | 11110672 | 16837468 | 15337751 | 11832479 | 11470772 | 10202040 | 7594543 | 18559339 | 17464174 | 17135764 | 17914560 | 16969502 | 15950672 | 15103513 | 1276392…
CCR2	chemokine (C-C motif) receptor 2			12772	8146186 | 16323127 | 16356504 | 16055130 | 16641997 | 16286054 | 16314800 | 15863470 | 16261210 | 15585333 | 15721423 | 16123688 | 15980693 | 15750046 | 16196460 | 16207551 | 15611878 | 15929697 | 15793370 | 16140745 | 16286055 | 15769362 | 15472820 | 15465089 | 15319853 | 15230854 | 15192276 | 15140377 | 15579296 | 15575507 | 15086346 | 15602133 | 15076247 | 15466648 | 15754978 | 15236615 | 1513…
CCR3	chemokine (C-C motif) receptor 3			12771	11196669 | 8642344 | 7622448 | 11307756 | 8676064 | 15607028 | 15086398 | 9789057 | 15580493 | 15489334 | 14647058 | 12079287 | 19218218 | 17983872 | 9252350 | 16081847 | 12654630 | 16174786 | 10900353 | 11001881 | 9736741 | 9636210 | 9005985 | 18244953 | 17146638 | 11991282 | 11920572 | 11110785 | 11115360 | 9024664 | 17135764 | 17845580 | 17041228 | 12884299 | 12902471 | 12218106 | 11449371 | 8…
CCR5	chemokine (C-C motif) receptor 5			12774	8639485 | 9343222 | 10085131 | 15787642 | 16140745 | 12858455 | 14517611 | 12680626 | 11693435 | 12496074 | 16055130 | 15863470 | 12610055 | 11485615 | 11377705 | 16314800 | 15192276 | 15488313 | 15135805 | 14981141 | 12584049 | 12557141 | 12462338 | 12010355 | 11958683 | 11072599 | 11125885 | 9632396 | 16323127 | 15980670 | 15821335 | 16286055 | 15757671 | 16182378 | 15319853 | 15140377 | 150762…
SCYA17	small inducible cytokine subfamily A (Cys-Cys), member 17			20295	8702936 | 12832759 | 15500644 | 10540332 | 9521068 | 15489334 | 14677179 | 10493829 | 9070951 | 14767451 | 12615364 | 12615362 | 12642832 | 16859899 | 12871855 | 18004070 | 15474066 | 9430724 | 9169480 | 17023689 | 14747532 | 15335355 | 12390321 | 18375080 | 17548604 | 15813816 | 15047814 | 17898016 | 18395252 | 15113590 | 12715916 | 12441140 | 17546636 | 16583210 | 12499558 | 14962085 | 11468146…
CCR4	chemokine (C-C motif) receptor 4			12773	11196669 | 7642634 | 10754297 | 9169480 | 9430724 | 15202833 | 10466728 | 15489334 | 8884276 | 11861261 | 8573157 | 15328188 | 18071306 | 14657875 | 12270118 | 12429730 | 17546636 | 12406880 | 12485447 | 18782672 | 17071491 | 15955100 | 12778466 | 9933589 | 15621800 | 15569983 | 17117949 | 19244125 | 19106589 | 12456591 | 9743322 | 15857508 | 15187160 | 12070001 | 12477932 | 10036181 | 12459162 |…
CCR8	chemokine (C-C motif) receptor 8			12776	8816377 | 8886020 | 9469461 | 10540332 | 9521068 | 12551893 | 9207005 | 15489334 | 8977299 | 14576057 | 12547701 | 17023422 | 17082609 | 9211859 | 10888633 | 17641040 | 9670926 | 15992849 | 10910894 | 17693327 | 9417093 | 15814739 | 11804551 | 11007922 | 9480837 | 16631222 | 12163566 | 19074885 | 15053339 | 12832759 | 12525579 | 12645948 | 12967681 | 12477932 | 10469138 | 11123295 | 11493620 | 16…
SCYA20	small inducible cytokine subfamily A (Cys-Cys), member 20			20297	9038201 | 11352563 | 12149255 | 11035086 | 9013939 | 15815621 | 15489334 | 9129037 | 17724069 | 18980993 | 17133360 | 16215992 | 12496186 | 12684696 | 15474097 | 19350575 | 18512817 | 16034074 | 12427784 | 12239608 | 9169459 | 18086840 | 12821122 | 16531471 | 15069060 | 12414801 | 10064080 | 17562763 | 17241869 | 17295217 | 12356943 | 12010510 | 10601351 | 19006683 | 17548638 | 11877260 | 1153237…
CCR6	chemokine (C-C motif) receptor 6			12458	8886020 | 9169459 | 15489334 | 14574404 | 9070937 | 16622267 | 18465142 | 15591779 | 12193700 | 12514792 | 16215992 | 11994436 | 11001880 | 17615381 | 10521347 | 18703490 | 18097022 | 17562763 | 17171755 | 17133360 | 15701269 | 12642342 | 12149255 | 16641550 | 15972662 | 11164896 | 9294138 | 17075975 | 15483227 | 19249008 | 19233848 | 18218038 | 18587394 | 16344560 | 16095490 | 11751947 | 1208148…
SCYA19	small inducible cytokine subfamily A (Cys-Cys), member 19			24047	9153236 | 15489334 | 9498785 | 9013939 | 10861057 | 15019823 | 12474232 | 17825430 | 10706668 | 16887149 | 11929789 | 9235955 | 18047937 | 17082584 | 16081805 | 16249377 | 11994492 | 19258923 | 18838169 | 18757429 | 17881634 | 17709502 | 17182562 | 17703412 | 17469160 | 17597826 | 16678487 | 16500130 | 16904643 | 15674360 | 15546958 | 15714581 | 14592837 | 14871974 | 11870628 | 11981810 | 1186968…
CCR7	chemokine (C-C motif) receptor 7			12775	8383238 | 7851893 | 15489334 | 12673677 | 18319253 | 15304089 | 15753377 | 17178876 | 16223574 | 11145663 | 17687340 | 15040017 | 18235009 | 15778365 | 16278415 | 12799021 | 18696160 | 16887149 | 9507024 | 18664492 | 18802075 | 17032700 | 16786131 | 18623114 | 18544997 | 15073111 | 12642342 | 11970971 | 17587445 | 16115904 | 15674360 | 15867478 | 15247147 | 15122702 | 11830455 | 18497951 | 166905…
CCR10	G protein-coupled receptor 2;			12777	7851889 | 10725697 | 10975800 | 10725696 | 15489334 | 10781587 | 18782672 | 15700309 | 16460738 | 16675558 | 11821900 | 18187866 | 17474147 | 17071491 | 16785557 | 14667819 | 12477932 | 11298490 | 10706668 | 9364936 | 8889548 | 12406880 | 16644201 | 14581607 | 15270870 | 17597825 | 16735375 | 15727636 | 15307136 | 12538668 | 15316512 | 14522130 | 12718728 | 19242508 | 18337671 | 17259988 | 169317…
SCYA25	small inducible cytokine subfamily A (Cys-Cys), member 25			20300	9285413 | 10229797 | 9722960 | 19003934 | 10640743 | 17510295 | 11046037 | 10498628 | 10544196 | 10706668 | 18245522 | 11238115 | 19258923 | 17703412 | 16517733 | 15489334 | 12671049 | 11825560 | 11805153 | 10974041 | 15833102 | 16839611 | 11487533 | 17250588 | 18592157 | 18501472 | 15492285 | 11493434 | 18268391 | 18426876 | 17653288 | 17101325 | 17495437 | 16210593 | 15086554 | 15623660 | 12646…
CCR9	chemokine (C-C motif) receptor 9			12769	10229797 | 10640743 | 15489334 | 10544196 | 17570212 | 18245522 | 15623660 | 16210593 | 14559839 | 12816994 | 11046037 | 10498628 | 18245518 | 17205512 | 15717282 | 12477932 | 10602049 | 10974041 | 10702689 | 15086554 | 18836452 | 19349460 | 14656893 | 15368288 | 18852290 | 18710932 | 17551016 | 17785784 | 17101325 | 16207316 | 15827133 | 15996192 | 15492285 | 12963696 | 9621075 | 18268391 | 1907…
CCR10	G protein-coupled receptor 2;			12777	7851889 | 10725697 | 10975800 | 10725696 | 15489334 | 10781587 | 18782672 | 15700309 | 16460738 | 16675558 | 11821900 | 18187866 | 17474147 | 17071491 | 16785557 | 14667819 | 12477932 | 11298490 | 10706668 | 9364936 | 8889548 | 12406880 | 16644201 | 14581607 | 15270870 | 17597825 | 16735375 | 15727636 | 15307136 | 12538668 | 15316512 | 14522130 | 12718728 | 19242508 | 18337671 | 17259988 | 169317…
CCRL1	chemokine (C-C) receptor-like 1; chemokine receptor CCR11			252837	10767544 | 11981810 | 10706668 | 15489334 | 10734104 | 16791897 | 14702039 | 12477932 | 11134065 | 9469451 | 9373149 | 8125298 | 17109071 | 9364936 | 11298347 | 19307942 | 18204488 | 18564033 | 17447160 | 17073739 | 14510975 | 11063828 | 19275640 | 17625972 | 16725153 | 16847335 | 15708353 | 14622278 | 11242036 | 11164896 | 11118068 | 10384144 | 9620997 | 9261358 | 7851404 |
SCYA22	small inducible cytokine subfamily A (Cys-Cys), member 22			20299	9151897 | 9430724 | 11241286 | 9312138 | 9691168 | 15489334 | 10493829 | 14747532 | 15813816 | 12715916 | 12642832 | 9743322 | 19298002 | 18178833 | 17008059 | 16614259 | 16583210 | 15113590 | 11981828 | 10861057 | 18224687 | 16343773 | 14962085 | 12851650 | 9381181 | 19244125 | 17979978 | 18047937 | 17517104 | 16453150 | 15944327 | 12407016 | 11792124 | 11390394 | 9933589 | 19258923 | 18515987 |…
CCR4	chemokine (C-C motif) receptor 4			12773	11196669 | 7642634 | 10754297 | 9169480 | 9430724 | 15202833 | 10466728 | 15489334 | 8884276 | 11861261 | 8573157 | 15328188 | 18071306 | 14657875 | 12270118 | 12429730 | 17546636 | 12406880 | 12485447 | 18782672 | 17071491 | 15955100 | 12778466 | 9933589 | 15621800 | 15569983 | 17117949 | 19244125 | 19106589 | 12456591 | 9743322 | 15857508 | 15187160 | 12070001 | 12477932 | 10036181 | 12459162 |…
CCL12	SCYA12			20293	17364026|16141073|16141072|15489334|12477932|12466851|12080938|11735217|11217851|11076861|11042159|10995569|10438970|10349636|8996246|8920881|
CCR2	chemokine (C-C) receptor 2			12772	8146186 | 16323127 | 16356504 | 16055130 | 16641997 | 16286054 | 16314800 | 15863470 | 16261210 | 15585333 | 15721423 | 16123688 | 15980693 | 15750046 | 16196460 | 16207551 | 15611878 | 15929697 | 15793370 | 16140745 | 16286055 | 15769362 | 15472820 | 15465089 | 15319853 | 15230854 | 15192276 | 15140377 | 15579296 | 15575507 | 15086346 | 15602133 | 15076247 | 15466648 | 15754978 | 15236615 | 1513…
CCL28	SCYA28			56838	10781587 | 10975800 | 15489334 | 11295038 | 12538707 | 19003934 | 16581045 | 17912348 | 16785557 | 19258923 | 18426876 | 17703412 | 16433680 | 12671049 | 11825560 | 12477932 | 16391784 | 15246961 | 16839611 | 17561257 | 14982853 | 9488834 | 17250588 | 16699265 | 12646646 | 18003792 | 12851875 | 17653288 | 15149184 | 17071491 | 15765098 | 14987837 | 12688374 | 12688376 | 18286312 | 17961734 | 1806…
CCR3	chemokine (C-C) receptor 3			12771	11196669 | 8642344 | 7622448 | 11307756 | 8676064 | 15607028 | 15086398 | 9789057 | 15580493 | 15489334 | 14647058 | 12079287 | 19218218 | 17983872 | 9252350 | 16081847 | 12654630 | 16174786 | 10900353 | 11001881 | 9736741 | 9636210 | 9005985 | 18244953 | 17146638 | 11991282 | 11920572 | 11110785 | 11115360 | 9024664 | 17135764 | 17845580 | 17041228 | 12884299 | 12902471 | 12218106 | 11449371 | 8…
CCR10	G protein-coupled receptor 2;			12777	7851889 | 10725697 | 10975800 | 10725696 | 15489334 | 10781587 | 18782672 | 15700309 | 16460738 | 16675558 | 11821900 | 18187866 | 17474147 | 17071491 | 16785557 | 14667819 | 12477932 | 11298490 | 10706668 | 9364936 | 8889548 | 12406880 | 16644201 | 14581607 | 15270870 | 17597825 | 16735375 | 15727636 | 15307136 | 12538668 | 15316512 | 14522130 | 12718728 | 19242508 | 18337671 | 17259988 | 169317…
SCYB6	small inducible cytokine subfamily B (Cys-X-Cys), member 6 (granulocyte chemotactic protein 2)			20311	9057843 | 9164944 | 8423327 | 8399143 | 15815621 | 15489334 | 9465307 | 12533683 | 12524079 | 18782286 | 12882792 | 9692902 | 10593335 | 15652347 | 12950257 | 15214047 | 12591113 | 17827342 | 12628493 | 10343098 | 17022986 | 19240061 | 19258923 | 18563170 | 17703412 | 15060097 | 14702039 | 15342556 | 12477932 | 9054580 | 9365109 | 15356099 | 16721367 | 8759763 | 16776676 | 16305697 | 10570306 | 9…
IL8RA	interleukin 8 receptor, alpha			227288	11196695 | 16205979 | 1427896 | 1379593 | 15772681 | 15598788 | 10368283 | 1840701 | 15815621 | 15489334 | 12870115 | 7929358 | 8384312 | 8486366 | 1303245 | 12442335 | 14713106 | 7650389 | 18059279 | 15793866 | 17876799 | 10734056 | 15618253 | 15265017 | 14688334 | 12628493 | 12239185 | 10725748 | 17996233 | 16500343 | 16987681 | 15946947 | 8903513 | 17672867 | 18025257 | 16406804 | 15028716 | 1…
IL8RB	interleukin 8 receptor, beta			12765	11196695 | 15630732 | 7929358 | 14967163 | 1427896 | 15598788 | 15772681 | 9079638 | 1379593 | 15063762 | 15489334 | 14607243 | 12870115 | 7512557 | 8384312 | 1891716 | 16897191 | 8550564 | 12888558 | 11278485 | 10688807 | 12442335 | 12496258 | 12628493 | 11751889 | 8626516 | 18208820 | 15004234 | 17996233 | 11170396 | 10734056 | 17272812 | 16086366 | 8940121 | 19067586 | 16793206 | 15265017 | 15…
CXCL9	monokine induced by gamma interferon			17329	8476424 | 10233762 | 15489334 | 9730616 | 12384933 | 12856973 | 12946268 | 17490641 | 7595201 | 16243485 | 11422029 | 17875534 | 17703315 | 12782716 | 11208713 | 10903763 | 8976378 | 16583210 | 15113590 | 14550288 | 12884299 | 12162873 | 11110785 | 12270371 | 11523044 | 11423172 | 11390394 | 11157474 | 19258923 | 19410617 | 18415893 | 18292502 | 18338951 | 17892861 | 17975089 | 17703412 | 1726271…
CXCR3	G protein-coupled receptor 9			84475	11196695 | 9064356 | 8666380 | 16043121 | 12782716 | 9625760 | 15528361 | 15489334 | 14742268 | 16847335 | 17339184 | 17457216 | 11134180 | 18616679 | 18453591 | 16339779 | 16127166 | 15150261 | 9466968 | 16861617 | 15126579 | 15155273 | 12960302 | 12953097 | 11714650 | 11739530 | 10903743 | 10942362 | 10393705 | 9660793 | 17912012 | 16243485 | 15687242 | 15328188 | 14657006 | 10903763 | 18962861…
SDF1	stromal cell-derived factor 1			20315	7490086 | 11693435 | 9384579 | 15955592 | 16177829 | 16284526 | 16227796 | 12201365 | 11709782 | 16286055 | 15978329 | 15319853 | 15140377 | 15076247 | 15699497 | 15192272 | 15021309 | 15302103 | 12860456 | 14624371 | 12215924 | 11950063 | 11504955 | 11328308 | 11988632 | 16261210 | 16123688 | 16286054 | 16249700 | 15980693 | 15575507 | 15166527 | 15489334 | 15164054 | 15754978 | 15236615 | 14525…
CXCR4	chemokine (C-X-C motif), receptor 4 (fusin)			12767	9599023 | 10074122 | 9379028 | 8752280 | 16284526 | 9468539 | 7505609 | 12692554 | 12034737 | 11175286 | 10480633 | 8752281 | 8276799 | 15995960 | 15787642 | 15489334 | 11693435 | 10756055 | 11027346 | 10089882 | 10452968 | 9879064 | 8849450 | 8929542 | 8629022 | 8234909 | 8329116 | 8325644 | 18235009 | 18698020 | 17574038 | 16675573 | 19106094 | 19025611 | 12433920 | 18701133 | 17881971 | 167569…
SCYB11	small inducible cytokine subfamily B (Cys-X-Cys), member 11			56066	9730616 | 9625760 | 8798467 | 10386863 | 15273303 | 18645041 | 10233762 | 10395932 | 15489334 | 9370294 | 17363734 | 10065899 | 15653416 | 15308116 | 16368892 | 11110785 | 12787142 | 17142784 | 16358960 | 12782716 | 12884299 | 18258269 | 16210647 | 15814716 | 12162873 | 18515987 | 18275857 | 16200621 | 11390394 | 18669615 | 18209084 | 18316607 | 18411283 | 17255201 | 16081539 | 15885315 | 1512275…
CXCR3	G protein-coupled receptor 9			84475	11196695 | 9064356 | 8666380 | 16043121 | 12782716 | 9625760 | 15528361 | 15489334 | 14742268 | 16847335 | 17339184 | 17457216 | 11134180 | 18616679 | 18453591 | 16339779 | 16127166 | 15150261 | 9466968 | 16861617 | 15126579 | 15155273 | 12960302 | 12953097 | 11714650 | 11739530 | 10903743 | 10942362 | 10393705 | 9660793 | 17912012 | 16243485 | 15687242 | 15328188 | 14657006 | 10903763 | 18962861…
SCYB5	small inducible cytokine subfamily B (Cys-X-Cys), member 5 (epithelial-derived neutrophil-activating peptide 78)			20311	7929219 | 1744577 | 7999089 | 10095777 | 7828901 | 15489334 | 14711052 | 12665801 | 11468158 | 16567110 | 18769620 | 9252512 | 12751040 | 9692902 | 8083342 | 14644041 | 9365115 | 17052298 | 14967364 | 17761179 | 16574090 | 8702798 | 19035625 | 16635746 | 15021975 | 12950257 | 10820279 | 13679321 | 17022986 | 11106948 | 8580362 | 19258923 | 18413816 | 18570917 | 18320069 | 17479287 | 17549409 | 17…
IL8RB	interleukin 8 receptor, beta			12765	11196695 | 16205979 | 1427896 | 1379593 | 15772681 | 15598788 | 10368283 | 1840701 | 15815621 | 15489334 | 12870115 | 7929358 | 8384312 | 8486366 | 1303245 | 12442335 | 14713106 | 7650389 | 18059279 | 15793866 | 17876799 | 10734056 | 15618253 | 15265017 | 14688334 | 12628493 | 12239185 | 10725748 | 17996233 | 16500343 | 16987681 | 15946947 | 8903513 | 17672867 | 18025257 | 16406804 | 15028716 | 1…
IL8RA	interleukin 8 receptor, alpha			227288	11196695 | 15630732 | 7929358 | 14967163 | 1427896 | 15598788 | 15772681 | 9079638 | 1379593 | 15063762 | 15489334 | 14607243 | 12870115 | 7512557 | 8384312 | 1891716 | 16897191 | 8550564 | 12888558 | 11278485 | 10688807 | 12442335 | 12496258 | 12628493 | 11751889 | 8626516 | 18208820 | 15004234 | 17996233 | 11170396 | 10734056 | 17272812 | 16086366 | 8940121 | 19067586 | 16793206 | 15265017 | 15…
SCYB10	small inducible cytokine subfamily B (Cys-X-Cys), member 10			15945	3925348 | 18645041 | 12173928 | 8423327 | 15489334 | 11559369 | 10233762 | 2437586 | 18234638 | 19195322 | 18085351 | 16934957 | 18046562 | 9705166 | 12384933 | 19203362 | 18855195 | 17996064 | 17018607 | 9022006 | 17505511 | 18424889 | 18037659 | 12946268 | 11418676 | 18986693 | 19187771 | 18684849 | 19065267 | 17912012 | 17668902 | 16864907 | 16581825 | 15988033 | 12718750 | 12663757 | 8798675 …
CXCR3	G protein-coupled receptor 9			84475	11196695 | 9064356 | 8666380 | 16043121 | 12782716 | 9625760 | 15528361 | 15489334 | 14742268 | 16847335 | 17339184 | 17457216 | 11134180 | 18616679 | 18453591 | 16339779 | 16127166 | 15150261 | 9466968 | 16861617 | 15126579 | 15155273 | 12960302 | 12953097 | 11714650 | 11739530 | 10903743 | 10942362 | 10393705 | 9660793 | 17912012 | 16243485 | 15687242 | 15328188 | 14657006 | 10903763 | 18962861…
PPBP	pro-platelet basic protein (includes platelet basic protein, beta-thromboglobulin, connective tissue-activating peptide III, neutrophil-activating peptide-2)			57349	1826003 | 9794434 | 8950790 | 2406364 | 11468158 | 7706245 | 10877842 | 8034022 | 2007144 | 15815621 | 15340161 | 15489334 | 12665801 | 7890771 | 2783111 | 2522778 | 2713489 | 2423119 | 6572368 | 77677 | 1873479 | 12193731 | 1387511 | 17045893 | 11167759 | 8195702 | 1837963 | 15316029 | 10049766 | 8702798 | 16317101 | 18632422 | 16391012 | 8051099 | 1316786 | 16807663 | 14673015 | 10343098 | 9725…
IL8RB	interleukin 8 receptor, beta			12765	11196695 | 15630732 | 7929358 | 14967163 | 1427896 | 15598788 | 15772681 | 9079638 | 1379593 | 15063762 | 15489334 | 14607243 | 12870115 | 7512557 | 8384312 | 1891716 | 16897191 | 8550564 | 12888558 | 11278485 | 10688807 | 12442335 | 12496258 | 12628493 | 11751889 | 8626516 | 18208820 | 15004234 | 17996233 | 11170396 | 10734056 | 17272812 | 16086366 | 8940121 | 19067586 | 16793206 | 15265017 | 15…
FY	Duffy blood group			13349	8248172 | 7663520 | 7833467 | 9731074 | 12956774 | 7705836 | 16710414 | 15489334 | 10570183 | 9886340 | 9746760 | 17955335 | 13679391 | 17416748 | 15214968 | 9195930 | 18710383 | 17073738 | 18230715 | 17382291 | 15327416 | 16372020 | 19048480 | 18248572 | 12739041 | 12697152 | 19180233 | 19064726 | 19336370 | 19206111 | 19060902 | 18621010 | 18804827 | 18827265 | 18179887 | 18460195 | 18510579 | …
GRO1/CXCL1	GRO1 oncogene (melanoma growth stimulating activity, alpha)			14825	19633199|19494115|19147675|19095949|18991290|18713728|18619964|18559975|18490717|18347542|18347102|18322244|17928531|17911102|17673686|17662241|17460147|17237432|17227950|16996102|
IL8RB	interleukin 8 receptor, beta			12765	11196695 | 15630732 | 7929358 | 14967163 | 1427896 | 15598788 | 15772681 | 9079638 | 1379593 | 15063762 | 15489334 | 14607243 | 12870115 | 7512557 | 8384312 | 1891716 | 16897191 | 8550564 | 12888558 | 11278485 | 10688807 | 12442335 | 12496258 | 12628493 | 11751889 | 8626516 | 18208820 | 15004234 | 17996233 | 11170396 | 10734056 | 17272812 | 16086366 | 8940121 | 19067586 | 16793206 | 15265017 | 15…
FY	Duffy blood group			13349	8248172 | 7663520 | 7833467 | 9731074 | 12956774 | 7705836 | 16710414 | 15489334 | 10570183 | 9886340 | 9746760 | 17955335 | 13679391 | 17416748 | 15214968 | 9195930 | 18710383 | 17073738 | 18230715 | 17382291 | 15327416 | 16372020 | 19048480 | 18248572 | 12739041 | 12697152 | 19180233 | 19064726 | 19336370 | 19206111 | 19060902 | 18621010 | 18804827 | 18827265 | 18179887 | 18460195 | 18510579 | …
GRO2/CXCL2	GRO2 oncogene			20310	19839009|19470246|19330623|19131211|18606667|18542050|18536720|18452653|18347102|18322244|18287966|18191274|17928531|17908807|17670839|17662241|17561115|17556491|17494633|17460147|
IL8RB	interleukin 8 receptor, beta			12765	11196695 | 15630732 | 7929358 | 14967163 | 1427896 | 15598788 | 15772681 | 9079638 | 1379593 | 15063762 | 15489334 | 14607243 | 12870115 | 7512557 | 8384312 | 1891716 | 16897191 | 8550564 | 12888558 | 11278485 | 10688807 | 12442335 | 12496258 | 12628493 | 11751889 | 8626516 | 18208820 | 15004234 | 17996233 | 11170396 | 10734056 | 17272812 | 16086366 | 8940121 | 19067586 | 16793206 | 15265017 | 15…
SCYB13	small inducible cytokine B subfamily (Cys-X-Cys motif), member 13 (B-cell chemoattractant)			55985	9463416 | 9486651 | 15489334 | 11554781 | 12393412 | 18792075 | 16318584 | 11708770 | 15929033 | 15284119 | 18550853 | 17652619 | 15965952 | 15780119 | 14763921 | 18781150 | 18354239 | 18780835 | 17082648 | 17082584 | 11877260 | 18528326 | 12406091 | 19095563 | 18773213 | 19258923 | 18172003 | 18668547 | 18566383 | 19031272 | 18757429 | 18292286 | 17495955 | 17592274 | 17709502 | 17703412 | 17474…
BLR1	Burkitt lymphoma receptor 1, GTP-binding protein			12145	19757439|19635901|19234155|19119026|19100834|19074554|18037889|17911595|17907173|17521585|17289810|17171760|17018859|16621993|16301620|16301613|16141073|16141072|16129397|15899919|
CCR10	G protein-coupled receptor 2			12777	19279247|18941222|18095942|17954569|16551741|16141073|16141072|16129397|12904461|12477932|12466851|11395000|11217851|11076861|11042159|10781587|10725696|10714678|10349636|9139699|
SCYB7	small inducible cytokine subfamily B (Cys-X-Cys), member 7			57349	19000842|16141073|16141072|12477932|12466851|12439624|12080938|11785982|11468158|11217851|11076861|11042159|10922068|10349636|8889548|
IL8RB	interleukin 8 receptor, beta			12765	11196695 | 15630732 | 7929358 | 14967163 | 1427896 | 15598788 | 15772681 | 9079638 | 1379593 | 15063762 | 15489334 | 14607243 | 12870115 | 7512557 | 8384312 | 1891716 | 16897191 | 8550564 | 12888558 | 11278485 | 10688807 | 12442335 | 12496258 | 12628493 | 11751889 | 8626516 | 18208820 | 15004234 | 17996233 | 11170396 | 10734056 | 17272812 | 16086366 | 8940121 | 19067586 | 16793206 | 15265017 | 15…
IL8RA	interleukin 8 receptor, alpha			227288	11196695 | 16205979 | 1427896 | 1379593 | 15772681 | 15598788 | 10368283 | 1840701 | 15815621 | 15489334 | 12870115 | 7929358 | 8384312 | 8486366 | 1303245 | 12442335 | 14713106 | 7650389 | 18059279 | 15793866 | 17876799 | 10734056 | 15618253 | 15265017 | 14688334 | 12628493 | 12239185 | 10725748 | 17996233 | 16500343 | 16987681 | 15946947 | 8903513 | 17672867 | 18025257 | 16406804 | 15028716 | 1…
SCYB9	small inducible cytokine subfamily B (Cys-X-Cys), member 9			17329	8476424 | 10233762 | 15489334 | 9730616 | 12384933 | 12856973 | 12946268 | 17490641 | 7595201 | 16243485 | 11422029 | 17875534 | 17703315 | 12782716 | 11208713 | 10903763 | 8976378 | 16583210 | 15113590 | 14550288 | 12884299 | 12162873 | 11110785 | 12270371 | 11523044 | 11423172 | 11390394 | 11157474 | 19258923 | 19410617 | 18415893 | 18292502 | 18338951 | 17892861 | 17975089 | 17703412 | 1726271…
CXCR3	G protein-coupled receptor 9			12766	11196695 | 9064356 | 8666380 | 16043121 | 12782716 | 9625760 | 15528361 | 15489334 | 14742268 | 16847335 | 17339184 | 17457216 | 11134180 | 18616679 | 18453591 | 16339779 | 16127166 | 15150261 | 9466968 | 16861617 | 15126579 | 15155273 | 12960302 | 12953097 | 11714650 | 11739530 | 10903743 | 10942362 | 10393705 | 9660793 | 17912012 | 16243485 | 15687242 | 15328188 | 14657006 | 10903763 | 18962861…
CCR3	chemokine (C-C motif) receptor 3			12771	11196669 | 8642344 | 7622448 | 11307756 | 8676064 | 15607028 | 15086398 | 9789057 | 15580493 | 15489334 | 14647058 | 12079287 | 19218218 | 17983872 | 9252350 | 16081847 | 12654630 | 16174786 | 10900353 | 11001881 | 9736741 | 9636210 | 9005985 | 18244953 | 17146638 | 11991282 | 11920572 | 11110785 | 11115360 | 9024664 | 17135764 | 17845580 | 17041228 | 12884299 | 12902471 | 12218106 | 11449371 | 8…
CXCL16	chemokine (C-X-C motif) ligand 16			66102	11017100 | 11060282 | 15836657 | 14702039 | 15489334 | 12975309 | 11290797 | 15128827 | 18344492 | 18636150 | 18480749 | 17855433 | 15934948 | 15634930 | 15555552 | 14988089 | 18250446 | 18194461 | 16142401 | 18565283 | 17363916 | 18293410 | 14634054 | 19070478 | 19258923 | 18339644 | 18195710 | 18760678 | 18373975 | 18279707 | 18248772 | 18514099 | 17300746 | 17803654 | 17703412 | 16625196 | 168…
CXCR6	chemokine (C-X-C motif) receptor 6			80901	9166430 | 9230441 | 9285716 | 15489334 | 12761559 | 12914753 | 19231068 | 15817921 | 16870145 | 15736401 | 18452560 | 19074906 | 18760678 | 18656707 | 10975845 | 9736741 | 18250446 | 17640964 | 17615381 | 15992849 | 14634054 | 18194461 | 18293410 | 10590105 | 17725420 | 16470129 | 16200580 | 15650194 | 15053339 | 12044980 | 12070001 | 12477932 | 11290797 | 11711593 | 11017100 | 10933620 | 1087748…
CD80	B7			12519	15942292 | 11196673 | 1377173 | 1370389 | 14975605 | 15489334 | 15063762 | 10661405 | 7527824 | 1714935 | 2794510 | 12444120 | 18005680 | 16521215 | 15254713 | 7545666 | 12513711 | 15628695 | 15272203 | 12355442 | 17977894 | 17524139 | 12829914 | 12569387 | 11168518 | 15377288 | 7541827 | 14871408 | 12878356 | 12829919 | 11123305 | 19056875 | 19258923 | 19012493 | 19240061 | 18929847 | 18676680 |…
CD28	CD28 antigen			12487	11877290 | 14975605 | 16237465 | 16094384 | 15592455 | 16112024 | 15815621 | 15953005 | 15489334 | 12864988 | 11916166 | 12059054 | 11735222 | 11685455 | 1355979 | 2162892 | 2825196 | 9694876 | 12506015 | 12167647 | 11884439 | 19217084 | 16818765 | 12195015 | 11714771 | 17242350 | 16493040 | 15214045 | 14642527 | 11123293 | 18162511 | 18097023 | 12952926 | 10792419 | 16564528 | 17060905 | 1501927…
CTLA4	cytotoxic T-lymphocyte-associated protein 4			12477	15138458 | 15688186 | 9259273 | 15657618 | 10475192 | 10189842 | 3220103 | 16025348 | 11771526 | 15610363 | 15237707 | 15841095 | 11288988 | 11086105 | 15818712 | 15881277 | 14620161 | 11678454 | 1713603 | 15973119 | 16112024 | 15182328 | 11685455 | 16189655 | 15649153 | 14705224 | 14720259 | 14505215 | 11426024 | 16325273 | 16352685 | 15961581 | 15790344 | 16378074 | 15652423 | 15640608 | 150223…
CD86	B7:2			12524	7541777 | 16223675 | 15942292 | 11196673 | 7694363 | 14975605 | 12582153 | 11162656 | 7694153 | 15489334 | 12187923 | 7527824 | 7513726 | 7520767 | 12372936 | 12672403 | 12606712 | 7542604 | 15628695 | 18322188 | 10464129 | 17524139 | 15895390 | 17513529 | 18005680 | 17977894 | 15019278 | 11029388 | 17386046 | 14871408 | 12829914 | 12878356 | 12486098 | 11123305 | 16712644 | 12213904 | 11238115 |…
CTLA4	cytotoxic T-lymphocyte-associated protein 4			12477	15138458 | 15688186 | 9259273 | 15657618 | 10475192 | 10189842 | 3220103 | 16025348 | 11771526 | 15610363 | 15237707 | 15841095 | 11288988 | 11086105 | 15818712 | 15881277 | 14620161 | 11678454 | 1713603 | 15973119 | 16112024 | 15182328 | 11685455 | 16189655 | 15649153 | 14705224 | 14720259 | 14505215 | 11426024 | 16325273 | 16352685 | 15961581 | 15790344 | 16378074 | 15652423 | 15640608 | 150223…
PDL1	PDCD1LG1			60533	19890047|19783989|19757438|19724910|19710456|19602708|19535643|19535153|19497561|19424967|19417208|19380790|19342693|19339692|19234176|19234172|19202065|19201863|19164599|19160960|
PDCD1	programmed cell death 1			18566	12402038 | 7851902 | 15959535 | 15912506 | 15818672 | 15022318 | 9332365 | 15322919 | 14617032 | 15883854 | 15934088 | 15334473 | 15188352 | 14730631 | 18440040 | 18771758 | 17203303 | 19116915 | 18549878 | 16954372 | 18250483 | 17868872 | 16265694 | 16227604 | 18566376 | 19050238 | 18680238 | 18042085 | 17064404 | 12517932 | 19147248 | 18510628 | 17721918 | 17490403 | 17002900 | 15352422 | 91416…
PDL2	PDCD1LG2			58205	19757438|19724910|19454675|19342693|19234176|18825752|18713984|18641123|18268348|18212277|18025191|17981145|17938288|17924994|17853943|17683117|17412283|17392506|17339455|17237390|
PDCD1	programmed cell death 1			18566	19805226|19783989|19710450|19497561|19454662|19454660|19454657|19443704|19420358|19420345|19417208|19380790|19339692|19332785|19302141|19299723|19261693|19234228|19234176|19230866|
ICOSL	icos ligand			50723	11007762 | 9734811 | 16335952 | 15489334 | 11023515 | 10779774 | 10657606 | 14603470 | 16221208 | 11390480 | 19202444 | 18294651 | 18587394 | 17242332 | 16951355 | 16115907 | 15047568 | 14702039 | 15131796 | 12800259 | 12707012 | 12960306 | 12145647 | 11983910 | 12456022 | 11956294 | 12477932 | 11429535 | 15047591 | 10617205 | 11313397 | 14527172 | 16918507 | 16157322 | 14610488 | 19292985 | 1278…
ICOS	inducible T-cell co-stimulator			54167	9930702 | 14610488 | 12577056 | 16112024 | 12753665 | 10617205 | 16237465 | 15953005 | 15657618 | 15489334 | 11735222 | 11169414 | 11006126 | 10779774 | 15265908 | 12864987 | 16996590 | 19202444 | 19332044 | 15629449 | 11904679 | 19095735 | 18396212 | 17414714 | 17197413 | 12195015 | 18174230 | 19333938 | 19222422 | 19194830 | 19175887 | 19247692 | 19265111 | 19376178 | 18641334 | 19020530 | 1829…
CD40L	CD40 ligand			21947	7678782 | 9605317 | 11676606 | 14962968 | 7532185 | 7679206 | 7678552 | 7679801 | 1280226 | 16378074 | 15489334 | 15307939 | 12955358 | 12140747 | 9746782 | 9150729 | 8889581 | 8626375 | 8550833 | 7999797 | 7717401 | 8589998 | 8094231 | 1427881 | 1281209 | 1385114 | 17237414 | 12427285 | 16777115 | 16393964 | 16464740 | 15315967 | 12738634 | 12209602 | 9873085 | 15795254 | 14662879 | 10510350 | 7…
CD40	CD40 antigen			21939	9718306 | 11172023 | 12005438 | 11676606 | 10984535 | 9605317 | 16279844 | 9511754 | 16127217 | 11675497 | 9432981 | 15272925 | 15340161 | 15489334 | 14695541 | 15367912 | 14611700 | 11780052 | 9037712 | 7530216 | 7533327 | 7687385 | 2475341 | 2998589 | 17534894 | 18603231 | 12576427 | 16964404 | 16033859 | 12676820 | 11562359 | 17967972 | 14651941 | 14742996 | 12209092 | 7543281 | 18548529 | 157…
ALCAM	activated leukocyte cell adhesion molecule			11658	7760007 | 9502422 | 8823162 | 8520490 | 16335952 | 12754519 | 15496415 | 18202807 | 12481253 | 19142865 | 18347173 | 18810438 | 18171982 | 16818742 | 16650408 | 12843199 | 10673383 | 18172759 | 11306570 | 18157132 | 15140234 | 18483249 | 18279810 | 15169840 | 17971418 | 9436462 | 16865058 | 16024937 | 16818773 | 19159218 | 17624664 | 16204050 | 14702039 | 15489334 | 12477932 | 9920831 | 7543097 |…
CD6	CD6 antigen			12511	9013954 | 7678115 | 2016320 | 1919444 | 17371992 | 16914752 | 9436462 | 16818773 | 16818742 | 18707547 | 17601777 | 16344560 | 16034076 | 12493773 | 12473675 | 12477932 | 10899308 | 9394826 | 7589069 | 7543097 | 3923629 | 8625962 | 9415444 | 11061284 | 10861932 | 7904289 | 12801801 | 10949882 | 1750063 |
ITGAL	CD11A			16408	8097887 | 8103515 | 15730520 | 10493852 | 8099450 | 12526797 | 10493829 | 8805579 | 7479767 | 2537322 | 3284962 | 10602019 | 15851656 | 11792712 | 15834409 | 15113754 | 12020947 | 14695458 | 12847234 | 16918410 | 16037628 | 16038038 | 16492228 | 15308572 | 17913807 | 16100282 | 16207819 | 15208262 | 12815062 | 14676297 | 12163503 | 11867690 | 12368450 | 7542116 | 1702722 | 19029120 | 19268609 | 1…
CD226	CD226 antigen			225825	8673704 | 15039383 | 15607800 | 15489334 | 16015041 | 10591186 | 17875681 | 16887814 | 14676297 | 15661884 | 18987646 | 18657862 | 18088087 | 18971939 | 17554260 | 16987076 | 16388732 | 16831868 | 16304049 | 15536144 | 15693793 | 15138281 | 15136589 | 12847109 | 12913096 | 12477932 | 11152401 | 15684041 | 10647817 | 19029379 | 12941439 | 9268302 | 16143072 | 9712030 | 19404979 | 17451354 | 151550…
ITGB2	CD18			16414	11935032 | 1352501 | 9884339 | 1346613 | 16335952 | 15489334 | 14722085 | 11700305 | 12082592 | 11703955 | 10766246 | 10830953 | 7686755 | 1590804 | 1347532 | 1683838 | 1968911 | 1694220 | 3028646 | 2954816 | 18675632 | 10845911 | 18199704 | 10846180 | 17900957 | 16846215 | 11857637 | 11714770 | 18676132 | 16037628 | 15558232 | 14512306 | 12600815 | 12643440 | 11838958 | 16506060 | 14676297 | 121…
ICAM 1	CD54			15894	19657676|19608878|19593769|19536145|19482023|19468960|19454651|19435791|19428111|19414552|19389931|19380791|19303389|19234188|19185295|19074768|19050286|18988893|18988711|18946195|
ICAM 2	CD102			15896	19211506|18680764|16981228|16470614|16469869|16141073|16141072|16099728|15920013|15890347|15749905|15588578|15489334|15175265|14627725|14610273|12928410|12893765|12554651|12477932|
ICAM 3	CD50			15898	15305063|14681463|11306681|9677330|
JAM3				83964	11590146 | 14702039 | 15340161 | 15489334 | 12810109 | 12975309 | 12208882 | 11944976 | 11739175 | 12953056 | 19204148 | 17822725 | 12070135 | 15194813 | 18048693 | 19308021 | 18821692 | 17612407 | 17429428 | 17227766 | 17625065 | 17116731 | 16410001 | 16554811 | 16916751 | 15879142 | 16303743 | 16195363 | 16118203 | 15485832 | 11823489 | 12477932 | 9373149 | 8125298 | 19060272 | 15994945 | 16189…
CD22	CD22 antigen			12483	1691828 | 10079291 | 8496602 | 8627166 | 8647200 | 15057824 | 9143697 | 7618087 | 8463235 | 1985119 | 11882357 | 10228003 | 11994426 | 8702538 | 7537381 | 18174230 | 9120258 | 17493148 | 16806233 | 17562860 | 17728258 | 17585360 | 16344560 | 17055225 | 15668918 | 15899772 | 15588985 | 15133509 | 15240561 | 12646615 | 12853962 | 11826756 | 12086872 | 11967116 | 12477932 | 11551923 | 11356834 | 107…
PTPRC	CD45			19264	11101853 | 11145714 | 12028593 | 11528386 | 15333587 | 12864992 | 12147336 | 16393978 | 15960938 | 15963758 | 12595907 | 11841494 | 11548742 | 2169617 | 1695146 | 15684325 | 16378074 | 16360841 | 15018649 | 15302935 | 15548260 | 12618866 | 14641523 | 11862398 | 11909961 | 10700239 | 2531281 | 2971730 | 2845400 | 2956090 | 2824653 | 14625311 | 12519755 | 12022705 | 11994288 | 11201744 | 10066810 |…
SIGLEC 1	SN			20612	19414805|19406152|18641281|17657313|17064921|16887986|16732727|16716409|16458537|16449664|15488769|15449545|15364954|12477932|12466851|11238599|11133773|10393093|10086356|10086355|
SPN	CD43			20737	2784859 | 2521952 | 1731338 | 2241892 | 15489334 | 1827122 | 17996943 | 10753822 | 17891181 | 18586676 | 18227725 | 12411317 | 1683685 | 2023632 | 15449712 | 9876225 | 12045189 | 8554898 | 16269612 | 15003504 | 12499775 | 12820726 | 16757688 | 11773067 | 18088087 | 18678668 | 17979485 | 16751378 | 15280197 | 15522211 | 15187099 | 14676827 | 14719063 | 12902492 | 12626536 | 12477932 | 11238599 | 1…
OCLN	OCCLUDIN			18260	8601611 | 9175707 | 15489334 | 19017651 | 15472219 | 9212730 | 19182773 | 17553883 | 16081103 | 11228248 | 10749869 | 7798316 | 19114660 | 18386163 | 17962811 | 17635647 | 16134968 | 14991532 | 11679090 | 9243183 | 16924233 | 16616143 | 11878825 | 11710912 | 18489585 | 18276783 | 18782596 | 18005733 | 15622522 | 14512431 | 12932229 | 12804768 | 12419305 | 12184633 | 10497311 | 10581193 | 19125584…
OCLN	OCCLUDIN			18260	8601611 | 9175707 | 15489334 | 19017651 | 15472219 | 9212730 | 19182773 | 17553883 | 16081103 | 11228248 | 10749869 | 7798316 | 19114660 | 18386163 | 17962811 | 17635647 | 16134968 | 14991532 | 11679090 | 9243183 | 16924233 | 16616143 | 11878825 | 11710912 | 18489585 | 18276783 | 18782596 | 18005733 | 15622522 | 14512431 | 12932229 | 12804768 | 12419305 | 12184633 | 10497311 | 10581193 | 19125584…
JAM1	CD321, F11R, junction adhesion molecule 1			16456	10395639 | 7646439 | 11171323 | 10753840 | 15340161 | 15489334 | 12697893 | 12810109 | 12665801 | 12975309 | 11230166 | 11489913 | 12750158 | 18158589 | 15677455 | 18096610 | 10852816 | 17822725 | 11120739 | 18067551 | 15344881 | 12008956 | 14519386 | 12174908 | 15065765 | 12428104 | 11087121 | 19159218 | 19395995 | 19118219 | 19250634 | 18514073 | 18669648 | 18381425 | 18022613 | 18088087 | 1767…
JAM1	CD321, F11R, junction adhesion molecule 1			16456	10395639 | 7646439 | 11171323 | 10753840 | 15340161 | 15489334 | 12697893 | 12810109 | 12665801 | 12975309 | 11230166 | 11489913 | 12750158 | 18158589 | 15677455 | 18096610 | 10852816 | 17822725 | 11120739 | 18067551 | 15344881 | 12008956 | 14519386 | 12174908 | 15065765 | 12428104 | 11087121 | 19159218 | 19395995 | 19118219 | 19250634 | 18514073 | 18669648 | 18381425 | 18022613 | 18088087 | 1767…
JAM2	junction adhesion molecule 2			67374	1370171 | 1374051 | 1694174 | 16710414 | 14702039 | 15063762 | 15489334 | 7678811 | 2462139 | 1693532 | 18092954 | 15277701 | 12393582 | 14744088 | 18562079 | 18061957 | 18085638 | 15246162 | 18922853 | 18698330 | 18190781 | 18187924 | 18683236 | 18402976 | 18555590 | 18842716 | 18604736 | 18436865 | 18317882 | 17885669 | 18048043 | 18813945 | 18218912 | 18231114 | 18054528 | 18822690 | 17959862 …
JAM2	junction adhesion molecule 2			67374	1370171 | 1374051 | 1694174 | 16710414 | 14702039 | 15063762 | 15489334 | 7678811 | 2462139 | 1693532 | 18092954 | 15277701 | 12393582 | 14744088 | 18562079 | 18061957 | 18085638 | 15246162 | 18922853 | 18698330 | 18190781 | 18187924 | 18683236 | 18402976 | 18555590 | 18842716 | 18604736 | 18436865 | 18317882 | 17885669 | 18048043 | 18813945 | 18218912 | 18231114 | 18054528 | 18822690 | 17959862 …
JAM3	junction adhesion molecule 3			83964	11590146 | 14702039 | 15340161 | 15489334 | 12810109 | 12975309 | 12208882 | 11944976 | 11739175 | 12953056 | 19204148 | 17822725 | 12070135 | 15194813 | 18048693 | 19308021 | 18821692 | 17612407 | 17429428 | 17227766 | 17625065 | 17116731 | 16410001 | 16554811 | 16916751 | 15879142 | 16303743 | 16195363 | 16118203 | 15485832 | 11823489 | 12477932 | 9373149 | 8125298 | 19060272 | 15994945 | 16189…
JAM3	junction adhesion molecule 3			83964	11590146 | 14702039 | 15340161 | 15489334 | 12810109 | 12975309 | 12208882 | 11944976 | 11739175 | 12953056 | 19204148 | 17822725 | 12070135 | 15194813 | 18048693 | 19308021 | 18821692 | 17612407 | 17429428 | 17227766 | 17625065 | 17116731 | 16410001 | 16554811 | 16916751 | 15879142 | 16303743 | 16195363 | 16118203 | 15485832 | 11823489 | 12477932 | 9373149 | 8125298 | 19060272 | 15994945 | 16189…
JAM3	junction adhesion molecule 3			83964	11590146 | 14702039 | 15340161 | 15489334 | 12810109 | 12975309 | 12208882 | 11944976 | 11739175 | 12953056 | 19204148 | 17822725 | 12070135 | 15194813 | 18048693 | 19308021 | 18821692 | 17612407 | 17429428 | 17227766 | 17625065 | 17116731 | 16410001 | 16554811 | 16916751 | 15879142 | 16303743 | 16195363 | 16118203 | 15485832 | 11823489 | 12477932 | 9373149 | 8125298 | 19060272 | 15994945 | 16189…
ESAM	ENDOTHELIAL SPECIFIC ADHESION MOLECULE			69524	11279107 | 15489334 | 14702039 | 15340161 | 12975309 | 11906820 | 19240061 | 19159218 | 16344560 | 16303743 | 11847224 | 12477932 |
ESAM	ENDOTHELIAL SPECIFIC ADHESION MOLECULE			69524	11279107 | 15489334 | 14702039 | 15340161 | 12975309 | 11906820 | 19240061 | 19159218 | 16344560 | 16303743 | 11847224 | 12477932 |
CDH5	CADHERIN H5			12562	2059658 | 7627717 | 9219219 | 16335952 | 10861224 | 1522121 | 18180305 | 12626512 | 10063232 | 18337748 | 15861137 | 12234928 | 18979298 | 16481735 | 12413882 | 18420943 | 18316602 | 14699141 | 11950700 | 12003790 | 9739078 | 19212436 | 18639387 | 18287330 | 14695457 | 11855855 | 12219009 | 10681592 | 18628953 | 18272754 | 16909109 | 17060906 | 15572031 | 15220112 | 14678493 | 12393634 | 12658549…
CDH5	CADHERIN H5			12562	2059658 | 7627717 | 9219219 | 16335952 | 10861224 | 1522121 | 18180305 | 12626512 | 10063232 | 18337748 | 15861137 | 12234928 | 18979298 | 16481735 | 12413882 | 18420943 | 18316602 | 14699141 | 11950700 | 12003790 | 9739078 | 19212436 | 18639387 | 18287330 | 14695457 | 11855855 | 12219009 | 10681592 | 18628953 | 18272754 | 16909109 | 17060906 | 15572031 | 15220112 | 14678493 | 12393634 | 12658549…
PECAM1	CD31			18613	11791967 | 1690453 | 15756041 | 8226797 | 12433657 | 15753851 | 15589815 | 11795274 | 9298995 | 15488875 | 12581968 | 12393699 | 10571959 | 15592455 | 15908974 | 16002039 | 15265022 | 15489334 | 12127674 | 12027924 | 11250042 | 11719109 | 8661055 | 8532023 | 7994021 | 1874786 | 1700999 | 2351935 | 12397602 | 18672896 | 12468430 | 9054388 | 17106245 | 12646189 | 15668248 | 17510564 | 15550032 | 12…
PECAM1	CD31			18613	11791967 | 1690453 | 15756041 | 8226797 | 12433657 | 15753851 | 15589815 | 11795274 | 9298995 | 15488875 | 12581968 | 12393699 | 10571959 | 15592455 | 15908974 | 16002039 | 15265022 | 15489334 | 12127674 | 12027924 | 11250042 | 11719109 | 8661055 | 8532023 | 7994021 | 1874786 | 1700999 | 2351935 | 12397602 | 18672896 | 12468430 | 9054388 | 17106245 | 12646189 | 15668248 | 17510564 | 15550032 | 12…
CD99	CD99 antigen			66478	15489334 | 2479542 | 2456574 | 3472717 | 16614706 | 10941840 | 7506950 | 12172043 | 12681511 | 14744088 | 14623115 | 19307784 | 19289593 | 18849489 | 18552083 | 17464179 | 17652531 | 17202377 | 17471235 | 16713569 | 16984917 | 16421247 | 16825498 | 17213182 | 15772651 | 16189514 | 15716602 | 16361803 | 15528994 | 15359120 | 15388255 | 15469477 | 15184883 | 14646598 | 12832073 | 12730115 | 1208687…
CD99	CD99 antigen			66478	15489334 | 2479542 | 2456574 | 3472717 | 16614706 | 10941840 | 7506950 | 12172043 | 12681511 | 14744088 | 14623115 | 19307784 | 19289593 | 18849489 | 18552083 | 17464179 | 17652531 | 17202377 | 17471235 | 16713569 | 16984917 | 16421247 | 16825498 | 17213182 | 15772651 | 16189514 | 15716602 | 16361803 | 15528994 | 15359120 | 15388255 | 15469477 | 15184883 | 14646598 | 12832073 | 12730115 | 1208687…
ITGAM	CD11B			16409	1683702 | 15730520 | 18204446 | 18204448 | 15489334 | 9687375 | 9560195 | 8747460 | 7867070 | 8419480 | 1346576 | 2563162 | 2457584 | 2454931 | 2833753 | 3539202 | 19086264 | 16249234 | 18495781 | 16389569 | 10946284 | 16037628 | 12600815 | 11893077 | 9558116 | 18676132 | 19129174 | 18065787 | 18204098 | 15217824 | 15277376 | 12731070 | 12390020 | 10846180 | 10744708 | 9712878 | 19073595 | 193874…
JAM3	junction adhesion molecule 3			83964	11590146 | 14702039 | 15340161 | 15489334 | 12810109 | 12975309 | 12208882 | 11944976 | 11739175 | 12953056 | 19204148 | 17822725 | 12070135 | 15194813 | 18048693 | 19308021 | 18821692 | 17612407 | 17429428 | 17227766 | 17625065 | 17116731 | 16410001 | 16554811 | 16916751 | 15879142 | 16303743 | 16195363 | 16118203 | 15485832 | 11823489 | 12477932 | 9373149 | 8125298 | 19060272 | 15994945 | 16189…
ICAM1	intercellular adhesion molecule 1			15894	11726228 | 16313300 | 15917409 | 12027924 | 9259284 | 15958080 | 16002039 | 15756053 | 15682683 | 15290909 | 14643123 | 12871600 | 12939654 | 12590979 | 12393699 | 11354638 | 11072593 | 7525451 | 17174307 | 17875742 | 16335952 | 15952122 | 16266408 | 15866119 | 15607204 | 16043164 | 16004874 | 15572059 | 16184405 | 15854776 | 14975197 | 15489334 | 15308783 | 15081401 | 12477764 | 12498973 | 12524…
SELPLG	CD162			20345	7505206 | 10713099 | 15386532 | 15497463 | 14641238 | 7559387 | 7521878 | 7541799 | 7585950 | 12736247 | 16257118 | 16039046 | 15459589 | 12879153 | 11843835 | 7585949 | 14702039 | 15489334 | 11961238 | 17372146 | 15466853 | 15026421 | 9414280 | 8621728 | 14678816 | 12403782 | 10770806 | 9128259 | 8702529 | 8839831 | 18196517 | 17420019 | 15926890 | 15522894 | 18452987 | 17322099 | 14507929 | 123…
SELP	CD62			20344	15497463 | 11597943 | 16257118 | 16125711 | 14681304 | 12911583 | 12871600 | 12165563 | 9668170 | 16263699 | 16014051 | 15769472 | 16184405 | 15543334 | 14557872 | 12082590 | 11237770 | 11040019 | 11081633 | 10391209 | 8901515 | 7684381 | 7505680 | 1375831 | 2466574 | 18535285 | 18363816 | 15026421 | 9129046 | 17944986 | 18576930 | 16877367 | 12468916 | 7508745 | 17420019 | 16332977 | 12888879 | …
SELE	selectin, endothelial cell			20339	11575218 | 15179350 | 10982036 | 7533025 | 16061120 | 15833936 | 15308783 | 15076187 | 14557872 | 12871600 | 15013273 | 11764211 | 11466561 | 8557254 | 1701274 | 16710414 | 15979159 | 16002039 | 16080806 | 15871853 | 15076188 | 15584003 | 15083893 | 14691583 | 12595908 | 14587643 | 12649084 | 11828340 | 12036529 | 12082590 | 12175121 | 12082592 | 12027924 | 12200076 | 11359462 | 11168027 | 115752…
ITGA4	CD49D			16401	11533025 | 9488735 | 15257952 | 12686501 | 10604475 | 8643114 | 1730718 | 1537388 | 1551405 | 2034655 | 2788572 | 3033641 | 16158049 | 17597073 | 9086434 | 17959854 | 18850009 | 15990174 | 18697840 | 18519809 | 18448868 | 17689671 | 14525968 | 1824634 | 18292781 | 15166232 | 11929779 | 1715889 | 18697202 | 17150024 | 17352405 | 16249234 | 15051489 | 15308572 | 12794117 | 12904899 | 12163503 | 119…
JAM2	junction adhesion molecule 2			67374	1370171 | 1374051 | 1694174 | 16710414 | 14702039 | 15063762 | 15489334 | 7678811 | 2462139 | 1693532 | 18092954 | 15277701 | 12393582 | 14744088 | 18562079 | 18061957 | 18085638 | 15246162 | 18922853 | 18698330 | 18190781 | 18187924 | 18683236 | 18402976 | 18555590 | 18842716 | 18604736 | 18436865 | 18317882 | 17885669 | 18048043 | 18813945 | 18218912 | 18231114 | 18054528 | 18822690 | 17959862 …
VCAM1	CD106			22329	12871600 | 12393616 | 7531291 | 1707234 | 1715583 | 16335952 | 16230423 | 16184405 | 15340161 | 15489334 | 14615367 | 15299708 | 7539925 | 1377228 | 1379595 | 1707873 | 1699207 | 2688898 | 18554449 | 10438935 | 17586618 | 18574676 | 16585601 | 11904449 | 19021457 | 17334226 | 17597073 | 16327982 | 17167725 | 15805138 | 14684616 | 12969778 | 11935152 | 11961404 | 9973426 | 15710215 | 14984317 | 17…
MADCAM1	mucosal vascular addressin cell adhesion molecule 1			17123	8609404 | 9162097 | 9655832 | 11807247 | 8989586 | 15057824 | 15483224 | 9233649 | 9212736 | 18308860 | 16750586 | 9873398 | 14669317 | 12588680 | 11705388 | 8502297 | 19286444 | 16344560 | 15050155 | 14702039 | 15489334 | 12586641 | 12724634 | 12100519 | 12477932 | 10702270 | 2474557 | 11472325 | 11343233 | 19067429 | 11546645 | 15283850 | 12003644 | 8543825 | 7687523 | 16917232 | 12625840 | 106…
ITGB1	CD29			16412	17081065 | 15978110 | 16335952 | 16076904 | 15181153 | 14722085 | 15276642 | 14671618 | 11807098 | 11776052 | 10613898 | 10397733 | 9494094 | 9501082 | 7544298 | 7545396 | 7523423 | 7681433 | 1551917 | 2249781 | 2524991 | 2958481 | 12209735 | 8630057 | 12883474 | 11208159 | 8163531 | 18850009 | 17469136 | 16547500 | 12904899 | 11553610 | 10201960 | 9812906 | 1690718 | 19026687 | 19073896 | 191795…
JAM2	junction adhesion molecule 2			67374	10945976 | 10779521 | 16335952 | 15489334 | 15340161 | 12810109 | 12975309 | 12036298 | 11590146 | 17822725 | 17525755 | 16381901 | 14702039 | 15489336 | 14519386 | 12953056 | 11823489 | 12476045 | 12477932 | 12070135 | 10830953 | 11076863 | 16918507 |
VCAM1	vascular cell adhesion molecule 1			22329	12871600 | 12393616 | 7531291 | 1707234 | 1715583 | 16335952 | 16230423 | 16184405 | 15340161 | 15489334 | 14615367 | 15299708 | 7539925 | 1377228 | 1379595 | 1707873 | 1699207 | 2688898 | 18554449 | 10438935 | 17586618 | 18574676 | 16585601 | 11904449 | 19021457 | 17334226 | 17597073 | 16327982 | 17167725 | 15805138 | 14684616 | 12969778 | 11935152 | 11961404 | 9973426 | 15710215 | 14984317 | 17…
ITGA9	integrin, alpha 9			104099	8245132 | 8290272 | 19159218 | 18794852 | 18230652 | 18973153 | 19140316 | 16430945 | 16959974 | 16641997 | 16005200 | 15590642 | 15479742 | 15247268 | 11882657 | 12477932 | 11462216 | 11598204 | 10593924 | 8798654 | 8381220 | 19129508 | 19188145 | 12888864 | 9179494 | 7523411 |
VCAM1	vascular cell adhesion molecule 1			22329	12871600 | 12393616 | 7531291 | 1707234 | 1715583 | 16335952 | 16230423 | 16184405 | 15340161 | 15489334 | 14615367 | 15299708 | 7539925 | 1377228 | 1379595 | 1707873 | 1699207 | 2688898 | 18554449 | 10438935 | 17586618 | 18574676 | 16585601 | 11904449 | 19021457 | 17334226 | 17597073 | 16327982 | 17167725 | 15805138 | 14684616 | 12969778 | 11935152 | 11961404 | 9973426 | 15710215 | 14984317 | 17…
ITGB7	LY69			16421	2040616 | 15663557 | 10837471 | 1382574 | 15489334 | 1777426 | 2083230 | 1542691 | 9765275 | 7509610 | 17490615 | 11781713 | 9233649 | 16874740 | 15699171 | 11781567 | 1373725 | 18264102 | 18829455 | 17325197 | 16818733 | 16455489 | 16177076 | 15749880 | 15448154 | 14681217 | 14608374 | 12606711 | 12682249 | 12297042 | 12477932 | 11160270 | 11035069 | 10790430 | 9655832 | 8119947 | 7689608 | 1372…
VCAM1	vascular cell adhesion molecule 1			22329	12871600 | 12393616 | 7531291 | 1707234 | 1715583 | 16335952 | 16230423 | 16184405 | 15340161 | 15489334 | 14615367 | 15299708 | 7539925 | 1377228 | 1379595 | 1707873 | 1699207 | 2688898 | 18554449 | 10438935 | 17586618 | 18574676 | 16585601 | 11904449 | 19021457 | 17334226 | 17597073 | 16327982 | 17167725 | 15805138 | 14684616 | 12969778 | 11935152 | 11961404 | 9973426 | 15710215 | 14984317 | 17…
MADCAM1	mucosal vascular addressin cell adhesion molecule 1			17123	8609404 | 9162097 | 9655832 | 11807247 | 8989586 | 15057824 | 15483224 | 9233649 | 9212736 | 18308860 | 16750586 | 9873398 | 14669317 | 12588680 | 11705388 | 8502297 | 19286444 | 16344560 | 15050155 | 14702039 | 15489334 | 12586641 | 12724634 | 12100519 | 12477932 | 10702270 | 2474557 | 11472325 | 11343233 | 19067429 | 11546645 | 15283850 | 12003644 | 8543825 | 7687523 | 16917232 | 12625840 | 106…
SELL	selectin, lymphocyte			20343	2664786 | 1692315 | 12736247 | 12200076 | 12871600 | 11064106 | 16357481 | 16335952 | 12595908 | 11828340 | 7488174 | 1375831 | 2509939 | 2473156 | 2663882 | 15192100 | 11466384 | 9024699 | 10377245 | 12609846 | 12165498 | 11706008 | 15776384 | 15831305 | 14592723 | 18250165 | 16916660 | 12431911 | 8986819 | 16740600 | 16690519 | 16565092 | 16738933 | 12844406 | 12889478 | 19118161 | 19088176 | 1…
MADCAM	mucosal vascular addressin cell adhesion molecule 1			17123	8609404 | 9162097 | 9655832 | 11807247 | 8989586 | 15057824 | 15483224 | 9233649 | 9212736 | 18308860 | 16750586 | 9873398 | 14669317 | 12588680 | 11705388 | 8502297 | 19286444 | 16344560 | 15050155 | 14702039 | 15489334 | 12586641 | 12724634 | 12100519 | 12477932 | 10702270 | 2474557 | 11472325 | 11343233 | 19067429 | 11546645 | 15283850 | 12003644 | 8543825 | 7687523 | 16917232 | 12625840 | 106…
GLYCAM	glycosylation dependent cell adhesion molecule 1			14663	16141073|16141072|14597732|12869589|12477932|12466851|12395324|11217851|11089563|11076861|11042159|10926756|10349636|9756919|9241278|9196007|8929549|8827514|8661743|8647470|
CD34	CD34 antigen			12490	1370171 | 1374051 | 1694174 | 16710414 | 14702039 | 15063762 | 15489334 | 7678811 | 2462139 | 1693532 | 18092954 | 15277701 | 12393582 | 14744088 | 18562079 | 18061957 | 18085638 | 15246162 | 18922853 | 18698330 | 18190781 | 18187924 | 18683236 | 18402976 | 18555590 | 18842716 | 18604736 | 18436865 | 18317882 | 17885669 | 18048043 | 18813945 | 18218912 | 18231114 | 18054528 | 18822690 | 17959862 …
PVR	CD155			52118	2170108 | 15039383 | 15607800 | 15471548 | 15034010 | 11437656 | 15640804 | 10618374 | 1331527 | 1851992 | 16216929 | 16335952 | 14702039 | 15194795 | 15057824 | 15076773 | 15489334 | 12663789 | 12759359 | 11751937 | 11983699 | 2538245 | 14652024 | 12913096 | 12195344 | 19056733 | 12943679 | 19011098 | 15536144 | 15279713 | 15194502 | 10841575 | 7914388 | 19011627 | 19159218 | 19319949 | 17893876…
CD226	CD226 antigen			225825	8673704 | 15039383 | 15607800 | 15489334 | 16015041 | 10591186 | 17875681 | 16887814 | 14676297 | 15661884 | 18987646 | 18657862 | 18088087 | 18971939 | 17554260 | 16987076 | 16388732 | 16831868 | 16304049 | 15536144 | 15693793 | 15138281 | 15136589 | 12847109 | 12913096 | 12477932 | 11152401 | 15684041 | 10647817 | 19029379 | 12941439 | 9268302 | 16143072 | 9712030 | 19404979 | 17451354 | 151550…
PVRL2	CD112			19294	7622062 | 15607800 | 11984219 | 9657005 | 10196354 | 10520737 | 17081983 | 15489334 | 11602758 | 9845526 | 15039383 | 12913096 | 16313259 | 15536144 | 16831868 | 10733589 | 15465608 | 12915581 | 19011627 | 18823527 | 17534374 | 17696193 | 17376543 | 16740910 | 16344560 | 16738668 | 16304049 | 16169070 | 16189514 | 15146197 | 12011057 | 12438620 | 12477932 | 10627537 | 10617658 | 10729168 | 102259…
CD226	CD226 antigen			225825	8673704 | 15039383 | 15607800 | 15489334 | 16015041 | 10591186 | 17875681 | 16887814 | 14676297 | 15661884 | 18987646 | 18657862 | 18088087 | 18971939 | 17554260 | 16987076 | 16388732 | 16831868 | 16304049 | 15536144 | 15693793 | 15138281 | 15136589 | 12847109 | 12913096 | 12477932 | 11152401 | 15684041 | 10647817 | 19029379 | 12941439 | 9268302 | 16143072 | 9712030 | 19404979 | 17451354 | 151550…
PVRL1	CD111			58235	9616127 | 7721102 | 16122939 | 10932188 | 16247549 | 16335952 | 15489334 | 11356977 | 10225955 | 9811737 | 12885915 | 16679515 | 18076965 | 17164781 | 9861033 | 11544254 | 18803666 | 15731277 | 15857834 | 17005657 | 16674562 | 12915568 | 18356023 | 11756979 | 19408722 | 18983929 | 18978678 | 18451037 | 17089422 | 16497481 | 15110526 | 14702039 | 15146195 | 12515806 | 12011057 | 12030886 | 1207251…
PVRL3	poliovirus receptor-related 3			58998	11024295 | 16216929 | 15489334 | 12759359 | 10744716 | 19011627 | 17974005 | 12515806 | 12011057 | 12438620 | 12477932 | 15330856 | 16777094 | 15550395 | 16128743 | 12740392 | 14871893 | 12593848 | 18547333 | 15741237 | 15084482 | 18977278 | 18755001 | 16472674 | 15700535 | 12558799 | 12901789 | 11437656 |
CDH2	cadherin 2			12558	2384753 | 2216790 | 16007225 | 16212419 | 7731968 | 7959764 | 1500442 | 9508779 | 18622386 | 18979298 | 16173043 | 19222093 | 16675571 | 15527101 | 12095980 | 18801083 | 17255093 | 15252840 | 12545205 | 19101069 | 18269586 | 17868645 | 16258702 | 15648948 | 17229887 | 16819153 | 15217949 | 14515347 | 12398894 | 11996105 | 9542583 | 16969099 | 17668445 | 18414176 | 17389597 | 17512904 | 17348027 |…
CDH2	cadherin 2			12558	2384753 | 2216790 | 16007225 | 16212419 | 7731968 | 7959764 | 1500442 | 9508779 | 18622386 | 18979298 | 16173043 | 19222093 | 16675571 | 15527101 | 12095980 | 18801083 | 17255093 | 15252840 | 12545205 | 19101069 | 18269586 | 17868645 | 16258702 | 15648948 | 17229887 | 16819153 | 15217949 | 14515347 | 12398894 | 11996105 | 9542583 | 16969099 | 17668445 | 18414176 | 17389597 | 17512904 | 17348027 |…
NCAM	CD56			17967	1710251 | 1339414 | 16335952 | 15822905 | 14702039 | 15050861 | 8075973 | 3253057 | 3203385 | 2887295 | 18231917 | 14959847 | 18353777 | 16406048 | 16892559 | 11839780 | 17982624 | 17216340 | 10766765 | 9774483 | 8910306 | 7755976 | 18972120 | 16211277 | 10611478 | 16172115 | 12743109 | 10770948 | 16627685 | 8702635 | 18384787 | 18213713 | 17005551 | 17181871 | 15223636 | 12727026 | 18368482 | 17…
NCAM	CD56			17967	1710251 | 1339414 | 16335952 | 15822905 | 14702039 | 15050861 | 8075973 | 3253057 | 3203385 | 2887295 | 18231917 | 14959847 | 18353777 | 16406048 | 16892559 | 11839780 | 17982624 | 17216340 | 10766765 | 9774483 | 8910306 | 7755976 | 18972120 | 16211277 | 10611478 | 16172115 | 12743109 | 10770948 | 16627685 | 8702635 | 18384787 | 18213713 | 17005551 | 17181871 | 15223636 | 12727026 | 18368482 | 17…
L1CAM	CD171			16728	9744477 | 9268105 | 11857550 | 9832035 | 7562969 | 7920660 | 16650080 | 10797421 | 9521424 | 8929944 | 9118141 | 16816908 | 11425011 | 1769655 | 12435569 | 7881431 | 9300653 | 7920659 | 17081983 | 15772651 | 16335952 | 15489334 | 11393533 | 10805190 | 9479034 | 9195224 | 7762552 | 8556302 | 8401576 | 1627459 | 1923824 | 1993895 | 1932117 | 2387585 | 3136168 | 18676824 | 17294222 | 14657231 | 1295…
NEGR1	neuronal growth regulator 1			320840	16602701 | 16710414 | 14702039 | 12975309 | 10075727 | 19079261 | 19164386 | 19079260 | 18204098 | 17903294 | 12477932 | |
NEGR1	neuronal growth regulator 1			320840	16602701 | 16710414 | 14702039 | 12975309 | 10075727 | 19079261 | 19164386 | 19079260 | 18204098 | 17903294 | 12477932 | |
CNTN2	CONTACTIN 2			21367	8307567 | 8425542 | 17766378 | 16710414 | 16335952 | 15340161 | 8586965 | 8586412 | 8344273 | 11264182 | 9837910 | 8663515 | 17822827 | 19086053 | 14702039 | 14991578 | 14697242 | 12975355 | 12139915 | 12477932 | 11280781 | 10830169 | 9403076 | 9032250 | 8242070 | 1720120 | 1838307 | 3272160 | 18081936 | 16409643 | 15659397 | 17395420 | 16228291 | 15479824 | 11145887 | 11463834 | 1769341 | 149725…
CNTN2	CONTACTIN 2			21367	8307567 | 8425542 | 17766378 | 16710414 | 16335952 | 15340161 | 8586965 | 8586412 | 8344273 | 11264182 | 9837910 | 8663515 | 17822827 | 19086053 | 14702039 | 14991578 | 14697242 | 12975355 | 12139915 | 12477932 | 11280781 | 10830169 | 9403076 | 9032250 | 8242070 | 1720120 | 1838307 | 3272160 | 18081936 | 16409643 | 15659397 | 17395420 | 16228291 | 15479824 | 11145887 | 11463834 | 1769341 | 149725…
CNTNAP2	contactin associated protein-like 2			66797	10624965 | 10048485 | 11352571 | 16571880 | 15489334 | 18179895 | 17392702 | 12542678 | 18179893 | 12809671 | 18179894 | 19166515 | 18496130 | 17646849 | 18512134 | 18987363 | 19086053 | 17903296 | 17974005 | 15203218 | 14702039 | 12690205 | 12975355 | 12853948 | 12421765 | 12093160 | 12477932 | 19302947 | 11512672 | 17978184 | 17405182 | 11084317 |
L1CAM	CD171			16728	9744477 | 9268105 | 11857550 | 9832035 | 7562969 | 7920660 | 16650080 | 10797421 | 9521424 | 8929944 | 9118141 | 16816908 | 11425011 | 1769655 | 12435569 | 7881431 | 9300653 | 7920659 | 17081983 | 15772651 | 16335952 | 15489334 | 11393533 | 10805190 | 9479034 | 9195224 | 7762552 | 8556302 | 8401576 | 1627459 | 1923824 | 1993895 | 1932117 | 2387585 | 3136168 | 18676824 | 17294222 | 14657231 | 1295…
PRH1	proline rich protein HaeIII subfamily 1			19131	3009472 | 2993301 | 15693058 | 18037651 | 17974005 | 15489334 | 12477932 | 10858503 | 10627138 | 1849422 | 3196309 | 3687941 | 3710693 | 7228490 | 7380845 | 7390979 | 438215 | 803013 | 8374001 |
PRH1	proline rich protein HaeIII subfamily 1			19131	3009472 | 2993301 | 15693058 | 18037651 | 17974005 | 15489334 | 12477932 | 10858503 | 10627138 | 1849422 | 3196309 | 3687941 | 3710693 | 7228490 | 7380845 | 7390979 | 438215 | 803013 | 8374001 |
MAG	myelin-associated glycoprotein			17136	2476987 | 16039057 | 12020971 | 15057824 | 15489334 | 7505568 | 8432525 | 2479762 | 17974963 | 15820319 | 12160746 | 11733546 | 7525550 | 1282933 | 9668345 | 12089450 | 19151627 | 18496213 | 17964117 | 12528815 | 18816614 | 18941509 | 18236455 | 14702039 | 15146195 | 12011108 | 12237860 | 12477932 | 11423128 | 9373149 | 8125298 | 2655996 | 2475262 | 2447011 | 2446864 | 6177705 | 7584863 | 1252602…
MAG	myelin-associated glycoprotein			17136	2476987 | 16039057 | 12020971 | 15057824 | 15489334 | 7505568 | 8432525 | 2479762 | 17974963 | 15820319 | 12160746 | 11733546 | 7525550 | 1282933 | 9668345 | 12089450 | 19151627 | 18496213 | 17964117 | 12528815 | 18816614 | 18941509 | 18236455 | 14702039 | 15146195 | 12011108 | 12237860 | 12477932 | 11423128 | 9373149 | 8125298 | 2655996 | 2475262 | 2447011 | 2446864 | 6177705 | 7584863 | 1252602…
CDH1	cadherin 1			12550	11705864 | 11948460 | 10597309 | 16215948 | 11896626 | 11968083 | 11562785 | 10896919 | 9537325 | 9744472 | 16372334 | 16327305 | 15609397 | 12767511 | 12216071 | 11226248 | 7543680 | 8127895 | 8075649 | 15890089 | 16189707 | 15231691 | 14961571 | 14699157 | 12851691 | 11857408 | 11158177 | 8985087 | 8797891 | 7961105 | 8033105 | 8459805 | 16417575 | 16276119 | 16126725 | 15741307 | 15824172 | 14…
CDH1	cadherin 1			12550	11705864 | 11948460 | 10597309 | 16215948 | 11896626 | 11968083 | 11562785 | 10896919 | 9537325 | 9744472 | 16372334 | 16327305 | 15609397 | 12767511 | 12216071 | 11226248 | 7543680 | 8127895 | 8075649 | 15890089 | 16189707 | 15231691 | 14961571 | 14699157 | 12851691 | 11857408 | 11158177 | 8985087 | 8797891 | 7961105 | 8033105 | 8459805 | 16417575 | 16276119 | 16126725 | 15741307 | 15824172 | 14…
CADM3	cell adhesion molecule 3			94332	11536053 | 15893517 | 16467305 | 16710414 | 14702039 | 15340161 | 12975309 | 14659875 | 19165527 | 18420026 | 18502984 | 17903293 | 15741237 | 12826663 | 12477932 | 17724116 |
CADM3	cell adhesion molecule 3			94332	11536053 | 15893517 | 16467305 | 16710414 | 14702039 | 15340161 | 12975309 | 14659875 | 19165527 | 18420026 | 18502984 | 17903293 | 15741237 | 12826663 | 12477932 | 17724116 |
CNTN1	contactin 1			12805	7959734 | 19026398 | 16335952 | 15489334 | 8586965 | 8164510 | 16510572 | 2026173 | 19086053 | 18464913 | 16959974 | 16078236 | 15146195 | 14761957 | 14702039 | 14567914 | 14676309 | 14592966 | 12700241 | 12139915 | 12477932 | 11567041 | 11556889 | 10595523 | 10103110 | 9584610 | 9651216 | 9335257 | 9049255 | 9081628 | 7628014 | 7595520 | 1838307 | 9776521 | 16899820 | 17891416 | 19368810 | 16949…
NRCAM	neuron-glia-CAM-related cell adhesion molecule			110778	8812479 | 16335952 | 12853948 | 11483367 | 9205841 | 17106428 | 12183361 | 11866539 | 9049255 | 9321706 | 18664314 | 19159218 | 19154219 | 19058789 | 19086053 | 18602664 | 17667921 | 17974005 | 16959974 | 16123759 | 15523497 | 14702039 | 15128462 | 14602817 | 12690205 | 12421765 | 12045112 | 12139915 | 12477932 | 11724816 | 11449000 | 9604207 | 16357171 | 16882004 | 16033798 | 1527169 | 8922386 |…
PTPRM	protein tyrosine phosphatase, receptor type, M			19274	1655529 | 9346878 | 8404049 | 16335952 | 10094839 | 10753936 | 15491993 | 14623235 | 17276081 | 8620001 | 18566238 | 18773424 | 18669648 | 17965016 | 17761881 | 16456543 | 16380380 | 15706045 | 16177791 | 15588985 | 15080886 | 12895029 | 12376545 | 11801604 | 12086872 | 12477932 | 11278757 | 10809770 | 10777529 | 9624153 | 9531566 | 7642713 | 7782276 | 7961788 | 8393854 | 8394372 | 18422654 | 163…
PTPRM	protein tyrosine phosphatase, receptor type, M			19274	1655529 | 9346878 | 8404049 | 16335952 | 10094839 | 10753936 | 15491993 | 14623235 | 17276081 | 8620001 | 18566238 | 18773424 | 18669648 | 17965016 | 17761881 | 16456543 | 16380380 | 15706045 | 16177791 | 15588985 | 15080886 | 12895029 | 12376545 | 11801604 | 12086872 | 12477932 | 11278757 | 10809770 | 10777529 | 9624153 | 9531566 | 7642713 | 7782276 | 7961788 | 8393854 | 8394372 | 18422654 | 163…
NFASC	neurofascin			18017	16710414 | 15491607 | 14702039 | 15489334 | 12168954 | 9872452 | 8672144 | 1377696 | 9572267 | 11470829 | 9804856 | 11152476 | 9371782 | 17846150 | 16061393 | 12223548 | 18669648 | 17405145 | 17474147 | 17974005 | 15479642 | 14676309 | 11839274 | 12477932 | 11724816 | 11719549 | 9110174 | 8947556 | 8893017 | 8619474 | 17681789 | 9722619 | 16566914 | 15579173 | 8922386 | 17234591 | 17936266 | 8537…
CNTN1	contactin 1			12805	7959734 | 19026398 | 16335952 | 15489334 | 8586965 | 8164510 | 16510572 | 2026173 | 19086053 | 18464913 | 16959974 | 16078236 | 15146195 | 14761957 | 14702039 | 14567914 | 14676309 | 14592966 | 12700241 | 12139915 | 12477932 | 11567041 | 11556889 | 10595523 | 10103110 | 9584610 | 9651216 | 9335257 | 9049255 | 9081628 | 7628014 | 7595520 | 1838307 | 9776521 | 16899820 | 17891416 | 19368810 | 16949…
CNTNAP1	contactin associated protein-like 1			53321	9118959 | 11496158 | 19372141 | 19086053 | 14592966 | 11839274 | 12477932 | 9535855 | 9407060 | 8889548 | 9396755 | 17549747 | 12805111 | 11069942 | 9786343 | 19270173 | 9417037 | 19261699 | 11512672 | 18485238 | 10624965 | 18407259 | 18426592 | 18342527 | 18945908 | 17729284 | 17936266 | 16845472 | 16566914 | 15139292 | 15459097 | 12401452 | 11158623 | 11700298 | 11086297 | 11588184 | 10664064 |…
CDH3	cadherin 3			12560	12445216 | 11544476 | 9815605 | 16007225 | 15805154 | 15489334 | 1427864 | 2793940 | 2702654 | 15967043 | 18199584 | 18829530 | 18811693 | 11889072 | 9359492 | 18927288 | 16115928 | 19076794 | 18330089 | 15817166 | 12919105 | 11401672 | 8056851 | 15375751 | 9250159 | 7534041 | 18230143 | 18637117 | 19043399 | 12800191 | 12021924 | 11066045 | 11106563 | 10381631 | 7538474 | 18329483 | 18074863 | 8…
CDH3	cadherin 3			12560	12445216 | 11544476 | 9815605 | 16007225 | 15805154 | 15489334 | 1427864 | 2793940 | 2702654 | 15967043 | 18199584 | 18829530 | 18811693 | 11889072 | 9359492 | 18927288 | 16115928 | 19076794 | 18330089 | 15817166 | 12919105 | 11401672 | 8056851 | 15375751 | 9250159 | 7534041 | 18230143 | 18637117 | 19043399 | 12800191 | 12021924 | 11066045 | 11106563 | 10381631 | 7538474 | 18329483 | 18074863 | 8…
CDH4	cadherin 4			12561	10516427 | 7982033 | 15489334 | 11780052 | 10191097 | 2059658 | 15548679 | 10662782 | 15143071 | 10799302 | 16786001 | 17903297 | 14702039 | 12477932 | 10760957 | 798233 | 9377223 | 11876534 | 15117735 | 16421455 | 14726407 | 10861854 | 14691446 | 11319859 | 16461340 | 10477297 | 10199979 | 16256984 | 17049261 | 11274361 | 10833302 |
CDH4	cadherin 4			12561	10516427 | 7982033 | 15489334 | 11780052 | 10191097 | 2059658 | 15548679 | 10662782 | 15143071 | 10799302 | 16786001 | 17903297 | 14702039 | 12477932 | 10760957 | 798233 | 9377223 | 11876534 | 15117735 | 16421455 | 14726407 | 10861854 | 14691446 | 11319859 | 16461340 | 10477297 | 10199979 | 16256984 | 17049261 | 11274361 | 10833302 |
CDH15	cadherin 15			12555	1427864 | 19012874 | 15489334 | 9030594 | 9545347 | 12634428 | 9615235 | 12052883 | 12477932 | 11136230 | 11058098 | 10861224 | 9168809 | 8059975 | 1840697 | 9841904 | 16776666 | 15095835 | 17332503 | 16291866 | 8537437 | 17695513 | 18448014 | 11204426 | 10199979 | 7597073 | 18455032 | 18544966 | 18927288 | 18369372 | 17387336 | 17160516 | 16877500 | 16481476 | 17054947 | 17152269 | 16864496 | 15…
CDH15	cadherin 15			12555	1427864 | 19012874 | 15489334 | 9030594 | 9545347 | 12634428 | 9615235 | 12052883 | 12477932 | 11136230 | 11058098 | 10861224 | 9168809 | 8059975 | 1840697 | 9841904 | 16776666 | 15095835 | 17332503 | 16291866 | 8537437 | 17695513 | 18448014 | 11204426 | 10199979 | 7597073 | 18455032 | 18544966 | 18927288 | 18369372 | 17387336 | 17160516 | 16877500 | 16481476 | 17054947 | 17152269 | 16864496 | 15…
CD14	CD14 antigen			12475	1427864 | 19012874 | 15489334 | 9030594 | 9545347 | 12634428 | 9615235 | 12052883 | 12477932 | 11136230 | 11058098 | 10861224 | 9168809 | 8059975 | 1840697 | 9841904 | 16776666 | 15095835 | 17332503 | 16291866 | 8537437 | 17695513 | 18448014 | 11204426 | 10199979 | 7597073 | 18455032 | 18544966 | 18927288 | 18369372 | 17387336 | 17160516 | 16877500 | 16481476 | 17054947 | 17152269 | 16864496 | 15…
F2	coagulation factor II			14061	15534175 | 16006096 | 16320685 | 15531855 | 14531916 | 12928694 | 1354985 | 16155788 | 16082606 | 15842353 | 15952132 | 15333035 | 12871600 | 14508198 | 14523329 | 12865818 | 12879654 | 14669613 | 11998221 | 12468767 | 12518110 | 11434686 | 11454529 | 11122096 | 11434083 | 8916933 | 1421398 | 18362344 | 15994914 | 16192348 | 16157382 | 16100725 | 16335952 | 15886801 | 15790048 | 15831156 | 158928…
MD2	lymphocyte antigen 96			17087	10359581 | 11160242 | 11466383 | 17569869 | 17803912 | 18810425 | 15489334 | 12642668 | 11593030 | 11435474 | 10891475 | 18650420 | 14607928 | 16547263 | 17093906 | 15557191 | 15111623 | 12960171 | 18424732 | 18519568 | 15694388 | 15121639 | 15337750 | 12738639 | 17977838 | 17934216 | 15328161 | 18251133 | 17592304 | 19201903 | 17545685 | 11717200 | 16177092 | 12594207 | 18384879 | 16338228 | 150…
TLR4	toll-like receptor 4			21898	15632890 | 15829498 | 9435236 | 11514453 | 10835634 | 9237759 | 15655821 | 11706042 | 15190267 | 15258789 | 12324481 | 11529488 | 12406828 | 17803912 | 16385250 | 16266379 | 16246938 | 16357190 | 15087412 | 15207785 | 12897738 | 12404174 | 12397216 | 16395111 | 16142747 | 15905704 | 15910856 | 15953129 | 15273551 | 14764071 | 14715415 | 12193670 | 11494169 | 16219455 | 16215326 | 15864121 | 16239…
EGF	epidermal growth factor			13645	15860930 | 15663953 | 12009575 | 16214932 | 16115648 | 15729146 | 15913871 | 15081423 | 15489334 | 15373781 | 15087376 | 15129177 | 15063762 | 14520709 | 11844511 | 1522591 | 2789514 | 3491360 | 300079 | 18167406 | 18006148 | 17940864 | 12667326 | 15272014 | 18483390 | 16872636 | 15192046 | 12138086 | 14614718 | 12508124 | 10199559 | 7540053 | 18722874 | 18080773 | 17578349 | 16820871 | 15536154 …
EGFR	epidermal growth factor receptor			13649	15118125 | 15118073 | 15329413 | 12631599 | 16003726 | 16052218 | 15829495 | 16533793 | 16152581 | 15837743 | 16043828 | 16018936 | 11504770 | 16011858 | 15951569 | 16002952 | 16344724 | 16098254 | 14729599 | 11483589 | 9103388 | 16198442 | 16353158 | 16376942 | 16324836 | 16030116 | 16199108 | 16140420 | 17192257 | 16543144 | 17081983 | 16240846 | 16032426 | 15710947 | 15701846 | 16097034 | 1614…
CD19	CD19 antigen			12478	12215898 | 1370948 | 16672701 | 15593213 | 15489334 | 10706702 | 1375324 | 2472450 | 2459292 | 10933394 | 10201980 | 1714482 | 12002767 | 7687539 | 19421221 | 19001137 | 18495958 | 18174230 | 18333845 | 17882224 | 18051214 | 17525332 | 17493148 | 17327405 | 16430470 | 16430962 | 16344560 | 16352804 | 15549146 | 15144712 | 15187135 | 12730115 | 14607925 | 12086872 | 12387743 | 12477932 | 11120811 …
CR2	CD21,CD35			12902	10068037 | 12122212 | 17360460 | 12546713 | 11387479 | 7753047 | 8390533 | 2563370 | 2832506 | 2827171 | 3016712 | 11466369 | 1323059 | 12713795 | 8766552 | 7515913 | 1831222 | 16289966 | 1424280 | 14635039 | 11981823 | 2161885 | 18804116 | 11684127 | 15713467 | 15795251 | 1708808 | 19387458 | 19344414 | 18500464 | 18842294 | 18713965 | 19017934 | 18174230 | 18568448 | 17118449 | 17301948 | 17881…
