# Supplementary material for: Genomics based analysis of interactions between developing B-lymphocytes and stromal cells reveal complex interactions and two-way communication
Source: BMC Genomics. 2010 Feb 12;11:108. doi: 10.1186/1471-2164-11-108 (PMC2830985; doi:10.1186/1471-2164-11-108)
Supplement: Additional file 2 — Receptor ligand interactions between stroma cells and hematopoetic stem cells. A table with the full information about receptor ligand pairs that may be involved in the communication between stroma and hematopoetic stem cells (HSC). [file 1471-2164-11-108-S2.XLS]

## Sheet: publish
Gene expressed in LT-HSC	Mean Intensity	Corresponding gene in stroma	Mean Intensity	NIH3T3	Osteoblasts
activin A receptor, type 1	69.61	bone morphogenetic protein 15	7.19	7.45	9.38
activin receptor IIA	83.07	bone morphogenetic protein 15	7.19	7.45	9.38
activin receptor IIB	266.51	bone morphogenetic protein 15	7.19	7.45	9.38
activin A receptor, type 1	69.61	bone morphogenetic protein 4	1334.84	66.22	251.86
activin receptor IIA	83.07	bone morphogenetic protein 4	1334.84	66.22	251.86
activin receptor IIB	266.51	bone morphogenetic protein 4	1334.84	66.22	251.86
bone morphogenetic protein 15	21.56	bone morphogenetic protein receptor, type 1A	497.47	273.9	383.76
bone morphogenetic protein 4	169.29	bone morphogenetic protein receptor, type 1A	497.47	273.9	383.76
cytotoxic T-lymphocyte-associated protein 4	30.31	CD80 antigen	461.61	38.17	70.76
chemokine (C-C motif) receptor 2	2.65	chemokine (C-C motif) ligand 2	238.89	3361.8	361.75
chemokine (C-X-C motif) receptor 4	372.37	chemokine (C-X-C motif) ligand 12	12222	23.38	798.14
angiopoietin 1	57.53	endothelial-specific receptor tyrosine kinase	11.02	12.36	18.89
ephrin A4	11.03	Eph receptor A2	937.73	512.5	897.3
ephrin A5	15.78	Eph receptor A2	937.73	512.5	897.3
RIKEN cDNA C530014P21 gene	7.39	Eph receptor A2	937.73	512.5	897.3
ephrin A4	11.03	Eph receptor A7	49.28	2.81	5.08
ephrin A5	15.78	Eph receptor A7	49.28	2.81	5.08
RIKEN cDNA C530014P21 gene	7.39	Eph receptor A7	49.28	2.81	5.08
ephrin B1	73	Eph receptor B2	98.62	25.52	11.41
ephrin B2	36.41	Eph receptor B2	98.62	25.52	11.41
ephrin B1	73	Eph receptor B3	197.52	183.01	186.56
ephrin B2	36.41	Eph receptor B3	197.52	183.01	186.56
ephrin B1	73	Eph receptor B6	13.56	9.29	134.66
ephrin B2	36.41	Eph receptor B6	13.56	9.29	134.66
betacellulin, epidermal growth factor family member	66.67	epidermal growth factor receptor	696.24	52.06	40.08
epidermal growth factor receptor	149.19	epiregulin	421.64	287.92	152.52
V-erb-a erythroblastic leukemia viral oncogene homolog 4 (avian)	4.5	epiregulin	421.64	287.92	152.52
fibroblast growth factor 10	23.47	fibroblast growth factor receptor 1	508.5	304.14	647.36
fibroblast growth factor 10	23.47	fibroblast growth factor receptor 2	656.16	13.72	74.14
fibroblast growth factor 7	27.08	fibroblast growth factor receptor 2	656.16	13.72	74.14
epidermal growth factor receptor	149.19	heparin-binding EGF-like growth factor	37.43	287.83	56.1
V-erb-a erythroblastic leukemia viral oncogene homolog 4 (avian)	4.5	heparin-binding EGF-like growth factor	37.43	287.83	56.1
activin A receptor, type 1	69.61	inhibin alpha	28.55	57.04	47.53
activin receptor IIA	83.07	inhibin alpha	28.55	57.04	47.53
activin receptor IIB	266.51	inhibin alpha	28.55	57.04	47.53
insulin-like growth factor 2	104.67	insulin-like growth factor 2 receptor	535.13	1771.73	1703.73
intercellular adhesion molecule 2	1011.29	integrin beta 2	28.77	382.55	25.64
interleukin 1 receptor, type I	91.61	interleukin 1 receptor antagonist	3515.38	15.5	9.76
interleukin 1 alpha	13.41	interleukin 1 receptor, type I	1020.29	106.43	57.63
interleukin 12a	52.34	interleukin 12 receptor, beta 1	18.73	38.52	31.23
interleukin 15	330.3	interleukin 15 receptor, alpha chain	36.68	16.14	32.18
interleukin 15	330.3	interleukin 2 receptor, gamma chain	8.32	5.45	17.77
interleukin 13 receptor, alpha 1	8.95	interleukin 4	5.45	8.52	11.89
interleukin 2 receptor, gamma chain	1306.67	interleukin 4	5.45	8.52	11.89
interleukin 6	6.17	interleukin 6 signal transducer	685.18	1821.03	452.61
Integrin alpha 4	1675.06	junction adhesion molecule 2	201.03	15.84	25.75
integrin beta 1 (fibronectin receptor beta)	306.76	junction adhesion molecule 2	201.03	15.84	25.75
integrin beta 2	558.38	junction adhesion molecule 3	151.87	41.75	204.24
junction adhesion molecule 2	73.71	junction adhesion molecule 3	151.87	41.75	204.24
c-fos induced growth factor	17.51	kinase insert domain protein receptor	35.76	21.37	67.35
hepatocyte growth factor	28.25	met proto-oncogene	114.72	252.81	79.71
V-erb-a erythroblastic leukemia viral oncogene homolog 4 (avian)	4.5	neuregulin 1	99.82	131.64	54.2
v-erb-b2 erythroblastic leukemia viral oncogene homolog 2, neuro/glioblastoma derived oncogene homolog (avian)	14.84	neuregulin 1	99.82	131.64	54.2
brain derived neurotrophic factor	28.85	neurotrophic tyrosine kinase, receptor, type 2	5.56	9.11	7.8
delta-like 1 homolog (Drosophila)	35.43	Notch gene homolog 3 (Drosophila)	367.05	160.71	47.61
jagged 1	12	Notch gene homolog 3 (Drosophila)	367.05	160.71	47.61
jagged 2	222.18	Notch gene homolog 3 (Drosophila)	367.05	160.71	47.61
interleukin 6 signal transducer	411.12	oncostatin M	48.93	38.38	50.68
oncostatin M	115.28	oncostatin M receptor	1150.62	1348.85	130.56
platelet derived growth factor, alpha	52.86	platelet derived growth factor receptor, alpha polypeptide	2140.09	1066.16	444.68
platelet derived growth factor, B polypeptide	39.49	platelet derived growth factor receptor, alpha polypeptide	2140.09	1066.16	444.68
platelet derived growth factor, B polypeptide	39.49	platelet derived growth factor receptor, beta polypeptide	1828.73	504.62	1782.41
Selectin, platelet	172.78	selectin, platelet (p-selectin) ligand	15.14	20.04	24.3
transforming growth factor, beta 2	4.71	Similar to Ornithine decarboxylase (ODC)	197.05	146.05	13.63
transforming growth factor, beta 3	19.97	Similar to Ornithine decarboxylase (ODC)	197.05	146.05	13.63
epidermal growth factor receptor	149.19	transforming growth factor alpha	260.7	13.43	21.42
transforming growth factor, beta 2	4.71	transforming growth factor, beta receptor I	48.14	37.89	82.95
transforming growth factor, beta 3	19.97	transforming growth factor, beta receptor I	48.14	37.89	82.95
transforming growth factor, beta 2	4.71	transforming growth factor, beta receptor II	171.12	84.63	252.94
transforming growth factor, beta 3	19.97	transforming growth factor, beta receptor II	171.12	84.63	252.94
transforming growth factor, beta 2	4.71	transforming growth factor, beta receptor III	593.62	426.25	169.21
transforming growth factor, beta 3	19.97	transforming growth factor, beta receptor III	593.62	426.25	169.21
tumor necrosis factor receptor superfamily, member 10b	16.81	tumor necrosis factor (ligand) superfamily, member 10	20.12	7.46	23.21
tumor necrosis factor receptor superfamily, member 11b (osteoprotegerin)	8.67	tumor necrosis factor (ligand) superfamily, member 10	12.26	6.24	29.83
lymphotoxin B receptor	115.29	tumor necrosis factor (ligand) superfamily, member 14	6	6.7	8.45
Integrin alpha 4	1675.06	vascular cell adhesion molecule 1	691.55	182.49	929.47
integrin beta 1 (fibronectin receptor beta)	306.76	vascular cell adhesion molecule 1	691.55	182.49	929.47
integrin beta 7	328.64	vascular cell adhesion molecule 1	691.55	182.49	929.47
kinase insert domain protein receptor	310.91	vascular endothelial growth factor A	178.91	1006.28	169.11
neuropilin 1	25.47	vascular endothelial growth factor A	178.91	1006.28	169.11
kinase insert domain protein receptor	310.91	vascular endothelial growth factor C	4.84	2	19.68
betacellulin, epidermal growth factor family member	66.67	V-erb-a erythroblastic leukemia viral oncogene homolog 4 (avian)	6.05	4.76	11.74

## Sheet: Print
Gene expressed in LT-HSC	Mean Intensity	Corresponding gene in stroma	Mean Intensity	NIH3T3	Osteoblasts
activin receptor IIB	266.51	bone morphogenetic protein 4	1334.84	66.22	251.86
bone morphogenetic protein 4	169.29	bone morphogenetic protein receptor, type 1A	497.47	273.9	383.76
chemokine (C-X-C motif) receptor 4	372.37	chemokine (C-X-C motif) ligand 12	12222	23.38	798.14
epidermal growth factor receptor	149.19	epiregulin	421.64	287.92	152.52
insulin-like growth factor 2	104.67	insulin-like growth factor 2 receptor	535.13	1771.73	1703.73
Integrin alpha 4	1675.06	junction adhesion molecule 2	201.03	15.84	25.75
integrin beta 1 (fibronectin receptor beta)	306.76	junction adhesion molecule 2	201.03	15.84	25.75
integrin beta 2	558.38	junction adhesion molecule 3	151.87	41.75	204.24
jagged 2	222.18	Notch gene homolog 3 (Drosophila)	367.05	160.71	47.61
oncostatin M	115.28	oncostatin M receptor	1150.62	1348.85	130.56
epidermal growth factor receptor	149.19	transforming growth factor alpha	260.7	13.43	21.42
Integrin alpha 4	1675.06	vascular cell adhesion molecule 1	691.55	182.49	929.47
integrin beta 1 (fibronectin receptor beta)	306.76	vascular cell adhesion molecule 1	691.55	182.49	929.47
integrin beta 7	328.64	vascular cell adhesion molecule 1	691.55	182.49	929.47
kinase insert domain protein receptor	310.91	vascular endothelial growth factor A	178.91	1006.28	169.11
