# Supplementary material for: Genomics based analysis of interactions between developing B-lymphocytes and stromal cells reveal complex interactions and two-way communication
Source: BMC Genomics. 2010 Feb 12;11:108. doi: 10.1186/1471-2164-11-108 (PMC2830985; doi:10.1186/1471-2164-11-108)
Supplement: Additional file 3 — Receptor ligand interactions between stroma cells and multipotent progenitor cells. A table with the full information about receptor ligand pairs that may be involved in the communication between stroma and multipotent progenitors (MPP). [file 1471-2164-11-108-S3.XLS]

## Sheet: publish
Gene expressed in ST-HSC	Mean Intensity	Corresponding gene in stroma	Mean Intensity	NIH3T3	Osteoblasts
activin A receptor, type 1	59.91	Bone morphogenetic protein 15	4.62	25.03	12.63
activin receptor IIA	93.34	Bone morphogenetic protein 15	4.62	25.03	12.63
activin receptor IIB	183.46	Bone morphogenetic protein 15	4.62	25.03	12.63
activin A receptor, type 1	59.91	bone morphogenetic protein 4	1334.84	66.22	251.86
activin receptor IIA	93.34	bone morphogenetic protein 4	1334.84	66.22	251.86
activin receptor IIB	183.46	bone morphogenetic protein 4	1334.84	66.22	251.86
Bone morphogenetic protein 15	412.76	bone morphogenetic protein receptor, type 1A	326.55	376.98	286.79
bone morphogenetic protein 4	112.06	bone morphogenetic protein receptor, type 1A	326.55	376.98	286.79
chemokine (C-C motif) receptor 2	12.08	chemokine (C-C motif) ligand 2	238.89	3361.8	361.75
chemokine (C-X-C motif) receptor 4	263.9	chemokine (C-X-C motif) ligand 12	12222	23.38	798.14
L1 cell adhesion molecule	47.31	contactin 2	5.18	11.15	9.8
angiopoietin 1	26.75	endothelial-specific receptor tyrosine kinase	11.02	12.36	18.89
ephrin A1	14.69	Eph receptor A2	937.73	512.5	897.3
ephrin A5	8.67	Eph receptor A2	937.73	512.5	897.3
RIKEN cDNA C530014P21 gene	7.39	Eph receptor A2	937.73	512.5	897.3
ephrin A1	14.69	Eph receptor A7	49.28	2.81	5.08
ephrin A5	8.67	Eph receptor A7	49.28	2.81	5.08
RIKEN cDNA C530014P21 gene	7.39	Eph receptor A7	49.28	2.81	5.08
ephrin B1	47.45	Eph receptor B2	98.62	25.52	11.41
ephrin B2	42.88	Eph receptor B2	98.62	25.52	11.41
ephrin B1	47.45	Eph receptor B3	197.52	183.01	186.56
ephrin B2	42.88	Eph receptor B3	197.52	183.01	186.56
ephrin B1	47.45	Eph receptor B6	13.56	9.29	134.66
ephrin B2	42.88	Eph receptor B6	13.56	9.29	134.66
epidermal growth factor receptor	231.49	epiregulin	421.64	287.92	152.52
V-erb-a erythroblastic leukemia viral oncogene homolog 4 (avian)	10.3	epiregulin	421.64	287.92	152.52
fibroblast growth factor 1	5.43	fibroblast growth factor receptor 1	508.5	304.14	647.36
fibroblast growth factor 3	58.2	fibroblast growth factor receptor 1	508.5	304.14	647.36
fibroblast growth factor 1	5.43	fibroblast growth factor receptor 2	656.16	13.72	74.14
fibroblast growth factor 3	58.2	fibroblast growth factor receptor 2	656.16	13.72	74.14
fibroblast growth factor 7	22.25	fibroblast growth factor receptor 2	656.16	13.72	74.14
c-fos induced growth factor	5.58	FMS-like tyrosine kinase 4	19.63	21.08	17.74
insulin-like growth factor 2	270.83	insulin-like growth factor 2 receptor	535.13	1771.73	1703.73
intercellular adhesion molecule 2	988.52	integrin beta 2	28.77	382.55	25.64
interleukin 1 receptor, type I	122.98	interleukin 1 receptor antagonist	3515.38	15.5	9.76
interleukin 1 receptor, type II	31.29	interleukin 1 receptor antagonist	3515.38	15.5	9.76
interleukin 1 beta	40.39	interleukin 1 receptor, type I	1020.29	106.43	57.63
interleukin 1 beta	40.39	interleukin 1 receptor, type II	22.15	17.77	32.08
interleukin 12a	123.85	interleukin 12 receptor, beta 1	18.73	38.52	31.23
interleukin 12a	123.85	interleukin 12 receptor, beta 2	27.73	49.84	28.51
interleukin 15	363.06	interleukin 15 receptor, alpha chain	36.68	16.14	32.18
interleukin 15	363.06	interleukin 2 receptor, gamma chain	15.24	6.63	37.76
interleukin 2	14.56	interleukin 2 receptor, gamma chain	15.24	6.63	37.76
interleukin 13 receptor, alpha 1	7.05	interleukin 4	5.45	8.52	11.89
interleukin 2 receptor, gamma chain	1862.05	interleukin 4	5.45	8.52	11.89
cardiotrophin 1	58.61	interleukin 6 signal transducer	1590.58	2180.05	956.27
interleukin 6	7.45	interleukin 6 signal transducer	1590.58	2180.05	956.27
interleukin 2 receptor, gamma chain	1862.05	interleukin 7	35.83	3.04	78.94
integrin alpha 4	277.57	junction adhesion molecule 2	201.03	15.84	25.75
integrin beta 1 (fibronectin receptor beta)	179.74	junction adhesion molecule 2	201.03	15.84	25.75
integrin beta 2	506.81	junction adhesion molecule 3	151.87	41.75	204.24
junction adhesion molecule 2	10.24	junction adhesion molecule 3	151.87	41.75	204.24
cardiotrophin 1	58.61	leukemia inhibitory factor receptor	36.92	11.65	9.37
hepatocyte growth factor	12.6	met proto-oncogene	114.72	252.81	79.71
L1 cell adhesion molecule	47.31	neural cell adhesion molecule 1	129.37	739.95	544.86
V-erb-a erythroblastic leukemia viral oncogene homolog 4 (avian)	10.3	neuregulin 1	99.82	131.64	54.2
v-erb-b2 erythroblastic leukemia viral oncogene homolog 2, neuro/glioblastoma derived oncogene homolog (avian)	10.11	neuregulin 1	99.82	131.64	54.2
delta-like 1 homolog (Drosophila)	21.01	Notch gene homolog 3 (Drosophila)	367.05	160.71	47.61
jagged 1	6.95	Notch gene homolog 3 (Drosophila)	367.05	160.71	47.61
jagged 2	45.18	Notch gene homolog 3 (Drosophila)	367.05	160.71	47.61
interleukin 6 signal transducer	9.59	oncostatin M	48.93	38.38	50.68
oncostatin M	157.48	oncostatin M receptor	1150.62	1348.85	130.56
platelet derived growth factor, alpha	15.84	platelet derived growth factor receptor, alpha polypeptide	2140.09	1066.16	444.68
Poliovirus receptor-related 1	29.48	poliovirus receptor-related 3	171.27	176.19	527.06
poliovirus receptor-related 2	16.89	poliovirus receptor-related 3	171.27	176.19	527.06
CD34 antigen	2766.56	selectin, lymphocyte	8.04	4.71	11.74
Selectin, platelet	267.29	selectin, platelet (p-selectin) ligand	15.14	20.04	24.3
transforming growth factor, beta 2	6.61	Similar to Ornithine decarboxylase (ODC)	197.05	146.05	13.63
transforming growth factor, beta 3	33.16	Similar to Ornithine decarboxylase (ODC)	197.05	146.05	13.63
myeloproliferative leukemia virus oncogene	1056.67	thrombopoietin	11.28	34.1	18.61
lymphocyte antigen 96	48.23	toll-like receptor 4	95	732.89	466.87
epidermal growth factor receptor	231.49	transforming growth factor alpha	260.7	13.43	21.42
transforming growth factor, beta 2	6.61	transforming growth factor, beta receptor I	66.88	56.03	98.79
transforming growth factor, beta 3	33.16	transforming growth factor, beta receptor I	66.88	56.03	98.79
transforming growth factor, beta 2	6.61	transforming growth factor, beta receptor II	171.12	84.63	252.94
transforming growth factor, beta 3	33.16	transforming growth factor, beta receptor II	171.12	84.63	252.94
transforming growth factor, beta 2	6.61	transforming growth factor, beta receptor III	593.62	426.25	169.21
transforming growth factor, beta 3	33.16	transforming growth factor, beta receptor III	593.62	426.25	169.21
lymphotoxin B receptor	98.24	tumor necrosis factor	9.91	27.39	16.77
tumor necrosis factor receptor superfamily, member 10b	5.15	tumor necrosis factor (ligand) superfamily, member 10	12.26	6.24	29.83
tumor necrosis factor receptor superfamily, member 11b (osteoprotegerin)	27.7	tumor necrosis factor (ligand) superfamily, member 10	12.26	6.24	29.83
lymphotoxin B receptor	98.24	tumor necrosis factor (ligand) superfamily, member 14	6	6.7	8.45
tumor necrosis factor	27.47	tumor necrosis factor receptor superfamily, member 1a	1973.8	958.68	1143.18
tumor necrosis factor	27.47	tumor necrosis factor receptor superfamily, member 1b	108.47	721.4	108.14
integrin alpha 4	277.57	vascular cell adhesion molecule 1	691.55	182.49	929.47
integrin beta 1 (fibronectin receptor beta)	179.74	vascular cell adhesion molecule 1	691.55	182.49	929.47
neuropilin 1	20.49	vascular endothelial growth factor A	178.91	1006.28	169.11
FMS-like tyrosine kinase 4	56.89	vascular endothelial growth factor C	4.84	2	19.68

## Sheet: Print
Gene expressed in MPP	Mean Intensity	Corresponding gene in stroma	Mean Intensity	NIH3T3	Osteoblasts
activin receptor IIB	183.46	bone morphogenetic protein 4	1334.84	66.22	251.86
Bone morphogenetic protein 15	412.76	bone morphogenetic protein receptor, type 1A	326.55	376.98	286.79
bone morphogenetic protein 4	112.06	bone morphogenetic protein receptor, type 1A	326.55	376.98	286.79
chemokine (C-X-C motif) receptor 4	263.9	chemokine (C-X-C motif) ligand 12	12222	23.38	798.14
epidermal growth factor receptor	231.49	epiregulin	421.64	287.92	152.52
insulin-like growth factor 2	270.83	insulin-like growth factor 2 receptor	535.13	1771.73	1703.73
interleukin 1 receptor, type I	122.98	interleukin 1 receptor antagonist	3515.38	15.5	9.76
integrin alpha 4	277.57	junction adhesion molecule 2	201.03	15.84	25.75
integrin beta 1 (fibronectin receptor beta)	179.74	junction adhesion molecule 2	201.03	15.84	25.75
integrin beta 2	506.81	junction adhesion molecule 3	151.87	41.75	204.24
oncostatin M	157.48	oncostatin M receptor	1150.62	1348.85	130.56
epidermal growth factor receptor	231.49	transforming growth factor alpha	260.7	13.43	21.42
integrin alpha 4	277.57	vascular cell adhesion molecule 1	691.55	182.49	929.47
integrin beta 1 (fibronectin receptor beta)	179.74	vascular cell adhesion molecule 1	691.55	182.49	929.47
