# Supplementary material for: Genomics based analysis of interactions between developing B-lymphocytes and stromal cells reveal complex interactions and two-way communication
Source: BMC Genomics. 2010 Feb 12;11:108. doi: 10.1186/1471-2164-11-108 (PMC2830985; doi:10.1186/1471-2164-11-108)
Supplement: Additional file 4 — Receptor ligand interactions between stroma cells and lymphoid primed multipotent progenitors. A table with the full information about receptor ligand pairs that may be involved in the communication between stroma and lymphoid primed multipotent progenitors (LMPP). [file 1471-2164-11-108-S4.XLS]

## Sheet: Publish
Gene expressed in LMPP	Mean Intensity	Corresponding gene in stroma	Mean Intensity	NIH3T3	Osteoblasts
activin receptor IIA	131.12	bone morphogenetic protein 4	1334.84	66.22	251.86
activin A receptor, type 1	106.59	bone morphogenetic protein 4	1334.84	66.22	251.86
bone morphogenetic protein 4	277.03	bone morphogenetic protein receptor, type 1A	497.47	273.9	383.76
colony stimulating factor 1 (macrophage)	41.29	colony stimulating factor 1 receptor	30.93	19.31	19.81
ephrin A4	23.04	Eph receptor A2	937.73	512.5	897.3
RIKEN cDNA C530014P21 gene	7.72	Eph receptor A2	937.73	512.5	897.3
ephrin A5	14.46	Eph receptor A2	937.73	512.5	897.3
ephrin A1	10.55	Eph receptor A2	937.73	512.5	897.3
RIKEN cDNA C530014P21 gene	7.72	Eph receptor A7	49.28	2.81	5.08
ephrin A5	14.46	Eph receptor A7	49.28	2.81	5.08
ephrin A4	23.04	Eph receptor A7	49.28	2.81	5.08
ephrin A1	10.55	Eph receptor A7	49.28	2.81	5.08
ephrin B2	11.91	Eph receptor B3	197.52	183.01	186.56
ephrin B1	35.67	Eph receptor B3	197.52	183.01	186.56
ephrin B2	11.91	Eph receptor B6	13.56	9.29	134.66
ephrin B1	35.67	Eph receptor B6	13.56	9.29	134.66
epidermal growth factor receptor	188.66	epiregulin	421.64	287.92	152.52
CD14 antigen	68.12	coagulation factor II	43.57	47.12	39.52
fibroblast growth factor 7	11.26	fibroblast growth factor receptor 2	656.16	13.72	74.14
c-fos induced growth factor	6.85	FMS-like tyrosine kinase 4	19.63	21.08	17.74
insulin-like growth factor 1	20.24	insulin-like growth factor I receptor	109.56	407.58	194.29
insulin-like growth factor 2	139.08	insulin-like growth factor 2 receptor	535.13	1771.73	1703.73
interleukin 12a	482.99	interleukin 12 receptor, beta 1	18.73	38.52	31.23
interleukin 12a	482.99	interleukin 12 receptor, beta 2	27.73	49.84	28.51
interleukin 15	344.67	interleukin 15 receptor, alpha chain	36.68	16.14	32.18
interleukin 1 receptor, type II	62.16	interleukin 1 receptor antagonist	3515.38	15.5	9.76
interleukin 15	344.67	interleukin 2 receptor, gamma chain	15.24	6.63	37.76
cardiotrophin 1	36.08	interleukin 6 signal transducer	1590.58	2180.05	956.27
interleukin 6	3.91	interleukin 6 signal transducer	1590.58	2180.05	956.27
interleukin 2 receptor, gamma chain	2114.58	interleukin 7	188.9	92.2	255.15
intercellular adhesion molecule 2	778.52	integrin beta 2	28.77	382.55	25.64
hepatocyte growth factor	17.79	met proto-oncogene	114.72	252.81	79.71
jagged 1	13.57	Notch gene homolog 1 (Drosophila)	158.68	9.55	105.19
jagged 2	36.98	Notch gene homolog 1 (Drosophila)	158.68	9.55	105.19
delta-like 1 homolog (Drosophila)	17.52	Notch gene homolog 1 (Drosophila)	158.68	9.55	105.19
jagged 2	36.98	Notch gene homolog 3 (Drosophila)	367.05	160.71	47.61
delta-like 1 homolog (Drosophila)	17.52	Notch gene homolog 3 (Drosophila)	367.05	160.71	47.61
jagged 1	13.57	Notch gene homolog 3 (Drosophila)	367.05	160.71	47.61
interleukin 6 signal transducer	73.31	oncostatin M	48.93	38.38	50.68
oncostatin M	178.3	oncostatin M receptor	1150.62	1348.85	130.56
platelet derived growth factor, alpha	57.6	platelet derived growth factor receptor, alpha polypeptide	2140.09	1066.16	444.68
chemokine (C-C motif) receptor 2	2	chemokine (C-C motif) ligand 2	238.89	3361.8	361.75
chemokine (C-C motif) receptor 9	42.76	chemokine (C-C motif) ligand 25	123.34	54.71	99.73
chemokine (C-X3-C) receptor 1	22.31	chemokine (C-X3-C motif) ligand 1	478.95	177.85	343.9
chemokine (C-X-C motif) receptor 4	290.35	chemokine (C-X-C motif) ligand 12	12222	23.38	798.14
CD34 antigen	4076.64	selectin, lymphocyte	8.04	4.71	11.74
Selectin, platelet	65.23	selectin, platelet (p-selectin) ligand	15.14	20.04	24.3
epidermal growth factor receptor	188.66	transforming growth factor alpha	260.7	13.43	21.42
transforming growth factor, beta 3	18.53	transforming growth factor, beta receptor I	48.14	37.89	82.95
transforming growth factor, beta 2	10.09	transforming growth factor, beta receptor I	48.14	37.89	82.95
transforming growth factor, beta 3	18.53	transforming growth factor, beta receptor II	171.12	84.63	252.94
transforming growth factor, beta 2	10.09	transforming growth factor, beta receptor II	171.12	84.63	252.94
transforming growth factor, beta 3	18.53	transforming growth factor, beta receptor III	3652.95	3429.13	1151.53
transforming growth factor, beta 2	10.09	transforming growth factor, beta receptor III	3652.95	3429.13	1151.53
transforming growth factor, beta 3	18.53	Similar to Ornithine decarboxylase (ODC)	197.05	146.05	13.63
transforming growth factor, beta 2	10.09	Similar to Ornithine decarboxylase (ODC)	197.05	146.05	13.63
lymphotoxin B receptor	64.01	tumor necrosis factor	9.91	27.39	16.77
tumor necrosis factor	101.52	tumor necrosis factor receptor superfamily, member 1a	1973.8	958.68	1143.18
tumor necrosis factor	101.52	tumor necrosis factor receptor superfamily, member 1b	108.47	721.4	108.14
tumor necrosis factor receptor superfamily, member 11b (osteoprotegerin)	13.58	tumor necrosis factor (ligand) superfamily, member 10	12.26	6.24	29.83
tumor necrosis factor receptor superfamily, member 10b	10.11	tumor necrosis factor (ligand) superfamily, member 10	12.26	6.24	29.83
integrin alpha 4	268.26	vascular cell adhesion molecule 1	691.55	182.49	929.47
integrin beta 7	452.54	vascular cell adhesion molecule 1	691.55	182.49	929.47
integrin beta 1 (fibronectin receptor beta)	172.79	vascular cell adhesion molecule 1	691.55	182.49	929.47
FMS-like tyrosine kinase 4	38.78	vascular endothelial growth factor C	8.33	4.42	28.69
lymphotoxin B receptor	64.01	tumor necrosis factor (ligand) superfamily, member 14	6	6.7	8.45
Poliovirus receptor-related 1	20.4	poliovirus receptor-related 3	171.27	176.19	527.06
poliovirus receptor-related 2	40.2	poliovirus receptor-related 3	171.27	176.19	527.06
integrin beta 1 (fibronectin receptor beta)	172.79	junction adhesion molecule 2	201.03	15.84	25.75
integrin alpha 4	268.26	junction adhesion molecule 2	201.03	15.84	25.75
integrin beta 2	483.83	junction adhesion molecule 3	151.87	41.75	204.24
junction adhesion molecule 2	7.95	junction adhesion molecule 3	151.87	41.75	204.24
v-erb-b2 erythroblastic leukemia viral oncogene homolog 2, neuro/glioblastoma derived oncogene homolog (avian)	9.74	neuregulin 1	99.82	131.64	54.2

## Sheet: Print
Gene expressed in LMPP	Mean Intensity	Corresponding gene in stroma	Mean Intensity	NIH3T3	Osteoblasts
activin receptor IIA	131.12	bone morphogenetic protein 4	1334.84	66.22	251.86
activin A receptor, type 1	106.59	bone morphogenetic protein 4	1334.84	66.22	251.86
bone morphogenetic protein 4	277.03	bone morphogenetic protein receptor, type 1A	497.47	273.9	383.76
epidermal growth factor receptor	188.66	epiregulin	421.64	287.92	152.52
insulin-like growth factor 2	139.08	insulin-like growth factor 2 receptor	535.13	1771.73	1703.73
interleukin 2 receptor, gamma chain	2114.58	interleukin 7	188.9	92.2	255.15
oncostatin M	178.3	oncostatin M receptor	1150.62	1348.85	130.56
chemokine (C-X-C motif) receptor 4	290.35	chemokine (C-X-C motif) ligand 12	12222	23.38	798.14
epidermal growth factor receptor	188.66	transforming growth factor alpha	260.7	13.43	21.42
tumor necrosis factor	101.52	tumor necrosis factor receptor superfamily, member 1a	1973.8	958.68	1143.18
tumor necrosis factor	101.52	tumor necrosis factor receptor superfamily, member 1b	108.47	721.4	108.14
integrin alpha 4	268.26	vascular cell adhesion molecule 1	691.55	182.49	929.47
integrin beta 7	452.54	vascular cell adhesion molecule 1	691.55	182.49	929.47
integrin beta 1 (fibronectin receptor beta)	172.79	vascular cell adhesion molecule 1	691.55	182.49	929.47
integrin beta 1 (fibronectin receptor beta)	172.79	junction adhesion molecule 2	201.03	15.84	25.75
integrin alpha 4	268.26	junction adhesion molecule 2	201.03	15.84	25.75
integrin beta 2	483.83	junction adhesion molecule 3	151.87	41.75	204.24
