# Supplementary material for: Genomics based analysis of interactions between developing B-lymphocytes and stromal cells reveal complex interactions and two-way communication
Source: BMC Genomics. 2010 Feb 12;11:108. doi: 10.1186/1471-2164-11-108 (PMC2830985; doi:10.1186/1471-2164-11-108)
Supplement: Additional file 5 — Receptor ligand interactions between stroma cells and common lymphoid progenitors. A table with the full information about receptor ligand pairs that may be involved in the communication between stroma and common lymhpoid progenitors (CLP). [file 1471-2164-11-108-S5.XLS]

## Sheet: publish
Gene expressed in CLP	Mean Intensity	Corresponding gene in stroma	Mean Intensity	NIH3T3	Osteoblasts
chemokine (C-X-C motif) receptor 4	2121.05	chemokine (C-X-C motif) ligand 12	12222	23.38	798.14
transforming growth factor, beta 3	28.76	transforming growth factor, beta receptor III	3652.95	3429.13	1151.53
transforming growth factor, beta 2	6.06	transforming growth factor, beta receptor III	3652.95	3429.13	1151.53
interleukin 1 receptor, type I	180.21	interleukin 1 receptor antagonist	3515.38	15.5	9.76
interleukin 1 receptor, type II	127.15	interleukin 1 receptor antagonist	3515.38	15.5	9.76
platelet derived growth factor, B polypeptide	24.9	platelet derived growth factor receptor, alpha polypeptide	2140.09	1066.16	444.68
platelet derived growth factor, alpha	16.97	platelet derived growth factor receptor, alpha polypeptide	2140.09	1066.16	444.68
tumor necrosis factor	36.12	tumor necrosis factor receptor superfamily, member 1a	1973.8	958.68	1143.18
activin receptor IIB	165.91	bone morphogenetic protein 4	1334.84	66.22	251.86
activin receptor IIA	99.87	bone morphogenetic protein 4	1334.84	66.22	251.86
activin A receptor, type 1	27.55	bone morphogenetic protein 4	1334.84	66.22	251.86
oncostatin M	112.42	oncostatin M receptor	1150.62	1348.85	130.56
interleukin 1 alpha	32.36	interleukin 1 receptor, type I	1020.29	106.43	57.63
interleukin 1 beta	17.19	interleukin 1 receptor, type I	1020.29	106.43	57.63
ephrin A4	18.63	Eph receptor A2	937.73	512.5	897.3
ephrin A1	13.41	Eph receptor A2	937.73	512.5	897.3
RIKEN cDNA C530014P21 gene	8.03	Eph receptor A2	937.73	512.5	897.3
ephrin A5	5.95	Eph receptor A2	937.73	512.5	897.3
delta-like 3 (Drosophila)	26.45	Notch gene homolog 2 (Drosophila)	915.64	1898.3	798.29
delta-like 1 homolog (Drosophila)	25.12	Notch gene homolog 2 (Drosophila)	915.64	1898.3	798.29
jagged 2	24.71	Notch gene homolog 2 (Drosophila)	915.64	1898.3	798.29
jagged 1	10.48	Notch gene homolog 2 (Drosophila)	915.64	1898.3	798.29
platelet derived growth factor, B polypeptide	24.9	platelet derived growth factor receptor, beta polypeptide	729.09	170.9	413.69
integrin alpha 4	1981.64	vascular cell adhesion molecule 1	691.55	182.49	929.47
Integrin beta 1 (fibronectin receptor beta)	21.16	vascular cell adhesion molecule 1	691.55	182.49	929.47
fibroblast growth factor 7	74.09	fibroblast growth factor receptor 2	656.16	13.72	74.14
fibroblast growth factor 17	51.95	fibroblast growth factor receptor 2	656.16	13.72	74.14
fibroblast growth factor 4	38.73	fibroblast growth factor receptor 2	656.16	13.72	74.14
Fibroblast growth factor 9	16.8	fibroblast growth factor receptor 2	656.16	13.72	74.14
fibroblast growth factor 18	8.75	fibroblast growth factor receptor 2	656.16	13.72	74.14
fibroblast growth factor 12	7.71	fibroblast growth factor receptor 2	656.16	13.72	74.14
fibroblast growth factor 1	2.58	fibroblast growth factor receptor 2	656.16	13.72	74.14
insulin-like growth factor 2	281.64	insulin-like growth factor 2 receptor	535.13	1771.73	1703.73
chemokine (C-C motif) receptor 1	14.96	chemokine (C-C motif) ligand 7	530.16	2520.78	157.68
fibroblast growth factor 17	51.95	fibroblast growth factor receptor 1	508.5	304.14	647.36
Fibroblast growth factor 9	16.8	fibroblast growth factor receptor 1	508.5	304.14	647.36
fibroblast growth factor 18	8.75	fibroblast growth factor receptor 1	508.5	304.14	647.36
fibroblast growth factor 12	7.71	fibroblast growth factor receptor 1	508.5	304.14	647.36
fibroblast growth factor 1	2.58	fibroblast growth factor receptor 1	508.5	304.14	647.36
Bone morphogenetic protein 15	644.88	bone morphogenetic protein receptor, type 1A	497.47	273.9	383.76
bone morphogenetic protein 4	85.86	bone morphogenetic protein receptor, type 1A	497.47	273.9	383.76
bone morphogenetic protein 5	10.75	bone morphogenetic protein receptor, type 1A	497.47	273.9	383.76
chemokine (C-X3-C) receptor 1	28.63	chemokine (C-X3-C motif) ligand 1	478.95	177.85	343.9
interleukin 11	45.38	interleukin 6 signal transducer	475.33	601.01	297.78
cardiotrophin 1	15.06	interleukin 6 signal transducer	475.33	601.01	297.78
interleukin 6	7.75	interleukin 6 signal transducer	475.33	601.01	297.78
cytotoxic T-lymphocyte-associated protein 4	31.85	CD80 antigen	461.61	38.17	70.76
epidermal growth factor receptor	192.74	epiregulin	421.64	287.92	152.52
delta-like 3 (Drosophila)	26.45	Notch gene homolog 3 (Drosophila)	367.05	160.71	47.61
delta-like 1 homolog (Drosophila)	25.12	Notch gene homolog 3 (Drosophila)	367.05	160.71	47.61
jagged 2	24.71	Notch gene homolog 3 (Drosophila)	367.05	160.71	47.61
jagged 1	10.48	Notch gene homolog 3 (Drosophila)	367.05	160.71	47.61
interleukin 3	1.77	interleukin 3 receptor, alpha chain	306.78	47.35	194.51
Poliovirus receptor-related 1	12.6	poliovirus receptor-related 3	284.92	327.32	652.46
poliovirus receptor-related 2	6.04	poliovirus receptor-related 3	284.92	327.32	652.46
epidermal growth factor receptor	192.74	transforming growth factor alpha	260.7	13.43	21.42
colony stimulating factor 1 (macrophage)	33.79	colony stimulating factor 1 receptor	247.12	826.14	334.79
chemokine (C-C motif) receptor 2	21.48	chemokine (C-C motif) ligand 2	238.89	3361.8	361.75
chemokine (C-C motif) receptor 1	14.96	chemokine (C-C motif) ligand 2	238.89	3361.8	361.75
integrin alpha 4	1981.64	junction adhesion molecule 2	201.03	15.84	25.75
Integrin beta 1 (fibronectin receptor beta)	21.16	junction adhesion molecule 2	201.03	15.84	25.75
ephrin B3	20.21	Eph receptor B3	197.52	183.01	186.56
ephrin B2	14.13	Eph receptor B3	197.52	183.01	186.56
ephrin B1	2.76	Eph receptor B3	197.52	183.01	186.56
transforming growth factor, beta 3	28.76	Similar to Ornithine decarboxylase (ODC)	197.05	146.05	13.63
transforming growth factor, beta 2	6.06	Similar to Ornithine decarboxylase (ODC)	197.05	146.05	13.63
interleukin 2 receptor, gamma chain	3021	interleukin 7	188.9	92.2	255.15
transforming growth factor, beta 3	28.76	transforming growth factor, beta receptor II	171.12	84.63	252.94
transforming growth factor, beta 2	6.06	transforming growth factor, beta receptor II	171.12	84.63	252.94
delta-like 3 (Drosophila)	26.45	Notch gene homolog 1 (Drosophila)	158.68	9.55	105.19
delta-like 1 homolog (Drosophila)	25.12	Notch gene homolog 1 (Drosophila)	158.68	9.55	105.19
jagged 2	24.71	Notch gene homolog 1 (Drosophila)	158.68	9.55	105.19
jagged 1	10.48	Notch gene homolog 1 (Drosophila)	158.68	9.55	105.19
integrin beta 2	920.33	junction adhesion molecule 3	151.87	41.75	204.24
junction adhesion molecule 2	34.66	junction adhesion molecule 3	151.87	41.75	204.24
L1 cell adhesion molecule	15.99	neural cell adhesion molecule 1	129.37	739.95	544.86
chemokine (C-C motif) receptor 9	442.99	chemokine (C-C motif) ligand 25	123.34	54.71	99.73
hepatocyte growth factor	21.23	met proto-oncogene	114.72	252.81	79.71
insulin-like growth factor 1	28.98	insulin-like growth factor I receptor	109.56	407.58	194.29
tumor necrosis factor	36.12	tumor necrosis factor receptor superfamily, member 1b	108.47	721.4	108.14
v-erb-b2 erythroblastic leukemia viral oncogene homolog 3 (avian)	6.83	neuregulin 1	99.82	131.64	54.2
lymphocyte antigen 96	32.98	toll-like receptor 4	95	732.89	466.87
transforming growth factor, beta 3	28.76	transforming growth factor, beta receptor I	66.88	56.03	98.79
transforming growth factor, beta 2	6.06	transforming growth factor, beta receptor I	66.88	56.03	98.79
colony stimulating factor 2 (granulocyte-macrophage)	35.13	colony stimulating factor 2 receptor, alpha, low-affinity (granulocyte-macrophage)	56.76	5.37	32.17
ephrin A4	18.63	Eph receptor A7	49.28	2.81	5.08
ephrin A1	13.41	Eph receptor A7	49.28	2.81	5.08
RIKEN cDNA C530014P21 gene	8.03	Eph receptor A7	49.28	2.81	5.08
ephrin A5	5.95	Eph receptor A7	49.28	2.81	5.08
interleukin 6 signal transducer	1014.78	oncostatin M	48.93	38.38	50.68
CD14 antigen	67.94	coagulation factor II	43.57	47.12	39.52
ephrin B3	20.21	Eph receptor B2	40.18	23.78	18.93
ephrin B2	14.13	Eph receptor B2	40.18	23.78	18.93
ephrin B1	2.76	Eph receptor B2	40.18	23.78	18.93
chemokine (C-C motif) receptor 2	21.48	chemokine (C-C motif) ligand 8	34.12	348.51	45.59
chemokine (C-C motif) ligand 2	24.63	chemokine (C-C motif) receptor-like 1	33.61	22.01	34.16
chemokine (C-C motif) ligand 7	24.04	chemokine (C-C motif) receptor-like 1	33.61	22.01	34.16
chemokine (C-C motif) ligand 25	21.09	chemokine (C-C motif) receptor-like 1	33.61	22.01	34.16
intercellular adhesion molecule 2	313.83	integrin beta 2	28.77	382.55	25.64
interleukin 12a	554.2	interleukin 12 receptor, beta 2	27.73	49.84	28.51
interleukin 17	56.55	interleukin 17 receptor	22.62	169.64	84.38
integrin alpha 4	1981.64	mucosal vascular addressin cell adhesion molecule 1	22.12	26.22	16.43
delta-like 3 (Drosophila)	26.45	Notch gene homolog 4 (Drosophila)	20.14	22.39	13.9
delta-like 1 homolog (Drosophila)	25.12	Notch gene homolog 4 (Drosophila)	20.14	22.39	13.9
jagged 2	24.71	Notch gene homolog 4 (Drosophila)	20.14	22.39	13.9
jagged 1	10.48	Notch gene homolog 4 (Drosophila)	20.14	22.39	13.9
tumor necrosis factor receptor superfamily, member 11b (osteoprotegerin)	5.82	tumor necrosis factor (ligand) superfamily, member 10	20.12	7.46	23.21
c-fos induced growth factor	8.99	FMS-like tyrosine kinase 4	19.63	21.08	17.74
activin receptor IIB	165.91	inhibin beta-B	18.52	13.87	17.4
activin receptor IIA	99.87	inhibin beta-B	18.52	13.87	17.4
interleukin 6	7.75	interleukin 6 receptor, alpha	17.71	133.41	21.86
fibroblast growth factor 13	259.14	fibroblast growth factor 4	16.97	24.35	27.05
interleukin 2	21.77	interleukin 2 receptor, gamma chain	15.24	6.63	37.76
interleukin 15	4.58	interleukin 2 receptor, gamma chain	15.24	6.63	37.76
interleukin 2	21.77	interleukin 2 receptor, beta chain	14.65	14.27	19.43
tumor necrosis factor receptor superfamily, member 11b (osteoprotegerin)	17.92	tumor necrosis factor (ligand) superfamily, member 11	13.67	12.59	7.61
tumor necrosis factor receptor superfamily, member 11a	12.13	tumor necrosis factor (ligand) superfamily, member 11	13.67	12.59	7.61
interferon (alpha and beta) receptor 2	477.08	interferon beta 1, fibroblast	12.98	29.27	10.03
interferon (alpha and beta) receptor 1	405.81	interferon beta 1, fibroblast	12.98	29.27	10.03
sialoadhesin	24.1	sialophorin	12.68	30	46.83
neurotrophin 3	35.51	RIKEN cDNA E430016F16 gene	12.46	10.44	9.24
tumor necrosis factor receptor superfamily, member 10b	5.26	tumor necrosis factor (ligand) superfamily, member 10	12.26	6.24	29.83
ephrin A4	18.63	Eph receptor A3	11.74	9.63	18.6
ephrin A1	13.41	Eph receptor A3	11.74	9.63	18.6
RIKEN cDNA C530014P21 gene	8.03	Eph receptor A3	11.74	9.63	18.6
ephrin A5	5.95	Eph receptor A3	11.74	9.63	18.6
activated leukocyte cell adhesion molecule	378.09	CD6 antigen	11.62	15.87	21.47
fibroblast growth factor 13	259.14	fibroblast growth factor 17	10.5	9.05	5.61
chemokine (C-C motif) ligand 2	24.63	chemokine binding protein 2	10.47	12.61	23.85
chemokine (C-C motif) ligand 7	24.04	chemokine binding protein 2	10.47	12.61	23.85
activin receptor IIB	165.91	bone morphogenetic protein 5	10.44	18.49	10.73
activin receptor IIA	99.87	bone morphogenetic protein 5	10.44	18.49	10.73
lymphotoxin B receptor	96.85	tumor necrosis factor	9.91	27.39	16.77
interleukin 7	164.65	interleukin 7 receptor	8.61	6.9	6.66
CD34 antigen	665.21	selectin, lymphocyte	8.04	4.71	11.74
angiopoietin 1	212.38	Endothelial-specific receptor tyrosine kinase	8.04	12.67	7.38
mucosal vascular addressin cell adhesion molecule 1	22.99	selectin, lymphocyte	8.04	4.71	11.74
fibroblast growth factor 13	259.14	Fibroblast growth factor 9	6.82	6.27	4.13
Pleiotrophin	40.05	protein tyrosine phosphatase, receptor type Z, polypeptide 1	5.52	5.17	12.51
interleukin 2 receptor, gamma chain	3021	interleukin 9	5.32	5.24	8.78
activin A receptor, type 1	27.55	Bone morphogenetic protein 15	4.62	25.03	12.63
interleukin 18	136.4	interleukin 18 receptor 1	4.53	3.89	5.52
Pleiotrophin	40.05	protein tyrosine phosphatase, receptor type, B	3.52	3.57	5.78
ephrin B1	43.58	Eph receptor A4	3.25	20.25	13.14
ephrin B3	20.21	Eph receptor A4	3.25	20.25	13.14
ephrin B2	14.13	Eph receptor A4	3.25	20.25	13.14
fibroblast growth factor 13	259.14	fibroblast growth factor 18	2.44	8.82	4.99
Colony stimulating factor 2 receptor, beta 1, low-affinity (granulocyte-macrophage)	991.96	interleukin 3	1.14	2.52	5.84
activin receptor IIB	165.91	bone morphogenetic protein 15	1	3.56	2.55
activin receptor IIA	99.87	bone morphogenetic protein 15	1	3.56	2.55

## Sheet: print
Gene expressed in CLP	Mean Intensity	Corresponding gene in stroma	Mean Intensity	NIH3T3	Osteoblasts
interleukin 2 receptor, gamma chain	3021	interleukin 7	188.9	92.2	255.15
chemokine (C-X-C motif) receptor 4	2121.05	chemokine (C-X-C motif) ligand 12	12222	23.38	798.14
integrin alpha 4	1981.64	vascular cell adhesion molecule 1	691.55	182.49	929.47
integrin alpha 4	1981.64	junction adhesion molecule 2	201.03	15.84	25.75
integrin beta 2	920.33	junction adhesion molecule 3	151.87	41.75	204.24
Bone morphogenetic protein 15	644.88	bone morphogenetic protein receptor, type 1A	497.47	273.9	383.76
chemokine (C-C motif) receptor 9	442.99	chemokine (C-C motif) ligand 25	123.34	54.71	99.73
insulin-like growth factor 2	281.64	insulin-like growth factor 2 receptor	535.13	1771.73	1703.73
epidermal growth factor receptor	192.74	epiregulin	421.64	287.92	152.52
epidermal growth factor receptor	192.74	transforming growth factor alpha	260.7	13.43	21.42
interleukin 1 receptor, type I	180.21	interleukin 1 receptor antagonist	3515.38	15.5	9.76
activin receptor IIB	165.91	bone morphogenetic protein 4	1334.84	66.22	251.86
interleukin 1 receptor, type II	127.15	interleukin 1 receptor antagonist	3515.38	15.5	9.76
oncostatin M	112.42	oncostatin M receptor	1150.62	1348.85	130.56
