# Supplementary material for: Genomics based analysis of interactions between developing B-lymphocytes and stromal cells reveal complex interactions and two-way communication
Source: BMC Genomics. 2010 Feb 12;11:108. doi: 10.1186/1471-2164-11-108 (PMC2830985; doi:10.1186/1471-2164-11-108)
Supplement: Additional file 6 — Receptor ligand interactions between stroma cells and granulocyte monocyte progenitors. A table with the full information about receptor ligand pairs that may be involved in the communication between stroma and granulocyte monocyte progenitors (GMP). [file 1471-2164-11-108-S6.XLS]

## Sheet: Publish
Gene expressed in GMP	Mean Intensity	Corresponding gene in stroma	Mean Intensity	NIH3T3	Osteoblasts
activin A receptor, type 1	64.1	bone morphogenetic protein 15	1	3.56	2.55
activin receptor IIA	82.14	bone morphogenetic protein 15	1	3.56	2.55
activin A receptor, type 1	64.1	bone morphogenetic protein 4	1334.84	66.22	251.86
activin receptor IIA	82.14	bone morphogenetic protein 4	1334.84	66.22	251.86
bone morphogenetic protein 15	17.04	bone morphogenetic protein receptor, type 1A	326.55	376.98	286.79
bone morphogenetic protein 4	25.42	bone morphogenetic protein receptor, type 1A	326.55	376.98	286.79
CD28 antigen	77.88	CD80 antigen	461.61	38.17	70.76
chemokine (C-C motif) receptor 2	37.14	chemokine (C-C motif) ligand 2	238.89	3361.8	361.75
chemokine (C-C motif) receptor 5	56.23	chemokine (C-C motif) ligand 2	238.89	3361.8	361.75
chemokine (C-C motif) receptor 5	56.23	chemokine (C-C motif) ligand 7	530.16	2520.78	157.68
chemokine (C-X3-C) receptor 1	97.22	chemokine (C-X3-C motif) ligand 1	478.95	177.85	343.9
chemokine (C-X-C motif) receptor 4	768.47	chemokine (C-X-C motif) ligand 12	12222	23.38	798.14
colony stimulating factor 1 (macrophage)	145.53	colony stimulating factor 1 receptor	30.93	19.31	19.81
ephrin A1	3.48	Eph receptor A2	937.73	512.5	897.3
ephrin A4	21.92	Eph receptor A2	937.73	512.5	897.3
ephrin A5	3.88	Eph receptor A2	937.73	512.5	897.3
RIKEN cDNA C530014P21 gene	4.58	Eph receptor A2	937.73	512.5	897.3
ephrin B1	37.73	Eph receptor B2	98.62	25.52	11.41
ephrin B2	2.46	Eph receptor B2	98.62	25.52	11.41
ephrin B1	37.73	Eph receptor B3	197.52	183.01	186.56
ephrin B2	2.46	Eph receptor B3	197.52	183.01	186.56
epidermal growth factor receptor	181.96	epiregulin	421.64	287.92	152.52
fibroblast growth factor 7	13.6	fibroblast growth factor receptor 2	656.16	13.72	74.14
insulin-like growth factor 2	58.98	insulin-like growth factor 2 receptor	535.13	1771.73	1703.73
intercellular adhesion molecule	157.9	integrin beta 2	28.77	382.55	25.64
intercellular adhesion molecule 2	413.01	integrin beta 2	28.77	382.55	25.64
interleukin 1 receptor, type I	28.49	interleukin 1 receptor antagonist	3515.38	15.5	9.76
interleukin 6	25.42	interleukin 6 receptor, alpha	17.71	133.41	21.86
cardiotrophin 1	50.36	interleukin 6 signal transducer	475.33	601.01	297.78
interleukin 6	25.42	interleukin 6 signal transducer	475.33	601.01	297.78
interleukin 2 receptor, gamma chain	868.72	interleukin 7	188.9	92.2	255.15
integrin alpha 4	171.16	junction adhesion molecule 2	201.03	15.84	25.75
integrin beta 1 (fibronectin receptor beta)	122.37	junction adhesion molecule 2	201.03	15.84	25.75
integrin beta 2	969.38	junction adhesion molecule 3	151.87	41.75	204.24
junction adhesion molecule 2	11.7	junction adhesion molecule 3	151.87	41.75	204.24
hepatocyte growth factor	23.16	met proto-oncogene	114.72	252.81	79.71
RIKEN cDNA E430016F16 gene	45.77	neurotrophin 5	67.05	43.2	60.66
delta-like 1 homolog (Drosophila)	24.86	Notch gene homolog 3 (Drosophila)	367.05	160.71	47.61
jagged 1	40.93	Notch gene homolog 3 (Drosophila)	367.05	160.71	47.61
platelet derived growth factor, alpha	54.55	platelet derived growth factor receptor, alpha polypeptide	2140.09	1066.16	444.68
poliovirus receptor-related 2	42.61	poliovirus receptor-related 3	284.92	327.32	652.46
CD34 antigen	677.56	selectin, lymphocyte	8.04	4.71	11.74
transforming growth factor, beta 2	12.06	Similar to Ornithine decarboxylase (ODC)	197.05	146.05	13.63
transforming growth factor, beta 3	18.67	Similar to Ornithine decarboxylase (ODC)	197.05	146.05	13.63
epidermal growth factor receptor	181.96	transforming growth factor alpha	260.7	13.43	21.42
transforming growth factor, beta 2	12.06	transforming growth factor, beta receptor I	48.14	37.89	82.95
transforming growth factor, beta 3	18.67	transforming growth factor, beta receptor I	48.14	37.89	82.95
transforming growth factor, beta 2	12.06	transforming growth factor, beta receptor II	171.12	84.63	252.94
transforming growth factor, beta 3	18.67	transforming growth factor, beta receptor II	171.12	84.63	252.94
transforming growth factor, beta 2	12.06	transforming growth factor, beta receptor III	593.62	426.25	169.21
transforming growth factor, beta 3	18.67	transforming growth factor, beta receptor III	593.62	426.25	169.21
tumor necrosis factor receptor superfamily, member 10b	11.47	tumor necrosis factor (ligand) superfamily, member 10	12.26	6.24	29.83
tumor necrosis factor receptor superfamily, member 11b (osteoprotegerin)	16.72	tumor necrosis factor (ligand) superfamily, member 10	12.26	6.24	29.83
lymphotoxin B receptor	53.83	tumor necrosis factor (ligand) superfamily, member 14	6	6.7	8.45
integrin alpha 4	171.16	vascular cell adhesion molecule 1	691.55	182.49	929.47
integrin beta 1 (fibronectin receptor beta)	122.37	vascular cell adhesion molecule 1	691.55	182.49	929.47
FMS-like tyrosine kinase 1	18.03	vascular endothelial growth factor A	178.91	1006.28	169.11
neuropilin 1	119.84	vascular endothelial growth factor A	178.91	1006.28	169.11
FMS-like tyrosine kinase 1	18.03	vascular endothelial growth factor B	173.95	191.05	639.21
neuropilin 1	119.84	vascular endothelial growth factor B	173.95	191.05	639.21

## Sheet: Sheet3
Gene expressed in GMP	Mean Intensity	Corresponding gene in stroma	Mean Intensity	NIH3T3	Osteoblasts
chemokine (C-X-C motif) receptor 4	768.47	chemokine (C-X-C motif) ligand 12	12222	23.38	798.14
epidermal growth factor receptor	181.96	epiregulin	421.64	287.92	152.52
interleukin 2 receptor, gamma chain	868.72	interleukin 7	188.9	92.2	255.15
integrin alpha 4	171.16	junction adhesion molecule 2	201.03	15.84	25.75
integrin beta 1 (fibronectin receptor beta)	122.37	junction adhesion molecule 2	201.03	15.84	25.75
integrin beta 2	969.38	junction adhesion molecule 3	151.87	41.75	204.24
epidermal growth factor receptor	181.96	transforming growth factor alpha	260.7	13.43	21.42
integrin alpha 4	171.16	vascular cell adhesion molecule 1	691.55	182.49	929.47
integrin beta 1 (fibronectin receptor beta)	122.37	vascular cell adhesion molecule 1	691.55	182.49	929.47
neuropilin 1	119.84	vascular endothelial growth factor A	178.91	1006.28	169.11
neuropilin 1	119.84	vascular endothelial growth factor B	173.95	191.05	639.21
