# Supplementary material for: Genomics based analysis of interactions between developing B-lymphocytes and stromal cells reveal complex interactions and two-way communication
Source: BMC Genomics. 2010 Feb 12;11:108. doi: 10.1186/1471-2164-11-108 (PMC2830985; doi:10.1186/1471-2164-11-108)
Supplement: Additional file 7 — Receptor ligand interactions between stroma cells and pro-B cells. A table with the full information about receptor ligand pairs that may be involved in the communication between stroma and pro-B cells. [file 1471-2164-11-108-S7.XLS]

## Sheet: publish
Gene expressed in ProB	Mean Intensity	Corresponding gene in stroma	Mean Intensity	NIH3T3	Osteoblasts
activin receptor IIA	138.8	bone morphogenetic protein 4	1334.84	66.22	251.86
activin receptor IIB	178.05	bone morphogenetic protein 4	1334.84	66.22	251.86
activin A receptor, type 1	58.14	bone morphogenetic protein 4	1334.84	66.22	251.86
activin receptor IIB	178.05	bone morphogenetic protein 6	62.12	57.27	59.32
activin A receptor, type 1	58.14	bone morphogenetic protein 6	62.12	57.27	59.32
activin receptor IIA	138.8	bone morphogenetic protein 6	62.12	57.27	59.32
activin receptor IIB	178.05	bone morphogenetic protein 7	7.54	8.1	5.32
activin receptor IIA	138.8	bone morphogenetic protein 7	7.54	8.1	5.32
activin A receptor, type 1	58.14	bone morphogenetic protein 7	7.54	8.1	5.32
bone morphogenetic protein 7	17.2	bone morphogenetic protein receptor, type 1A	951.86	856.81	964.92
bone morphogenetic protein 4	56.64	bone morphogenetic protein receptor, type 1A	951.86	856.81	964.92
bone morphogenetic protein 6	28.5	bone morphogenetic protein receptor, type 1A	951.86	856.81	964.92
CD28 antigen	439.42	CD80 antigen	461.61	38.17	70.76
colony stimulating factor 1 (macrophage)	32.16	colony stimulating factor 1 receptor	247.12	826.14	334.79
RIKEN cDNA C530014P21 gene	11.97	Eph receptor A7	49.28	2.81	5.08
ephrin A5	6.35	Eph receptor A7	49.28	2.81	5.08
ephrin A4	24.29	Eph receptor A7	49.28	2.81	5.08
ephrin A1	13.13	Eph receptor A7	49.28	2.81	5.08
ephrin B1	97.92	Eph receptor B2	40.18	23.78	18.93
ephrin B2	7.28	Eph receptor B2	40.18	23.78	18.93
ephrin B2	7.28	Eph receptor B3	197.52	183.01	186.56
ephrin B1	97.92	Eph receptor B3	197.52	183.01	186.56
epidermal growth factor receptor	193.2	epiregulin	421.64	287.92	152.52
fibroblast growth factor 7	5.57	fibroblast growth factor receptor 2	656.16	13.72	74.14
interferon gamma	1181.61	Interferon gamma receptor 1	9.35	6.73	5.9
insulin-like growth factor 2	113.45	insulin-like growth factor 2 receptor	535.13	1771.73	1703.73
interleukin 12a	112.36	interleukin 12 receptor, beta 1	18.73	38.52	31.23
interleukin 12a	112.36	interleukin 12 receptor, beta 2	27.73	49.84	28.51
CD4 antigen	316.53	interleukin 16	63.75	441.33	102.77
interleukin 1 receptor, type I	40.63	interleukin 1 receptor antagonist	3515.38	15.5	9.76
interleukin 15	13.45	interleukin 2 receptor, beta chain	12.36	13.34	19.21
interleukin 15	13.45	interleukin 2 receptor, gamma chain	15.24	6.63	37.76
cardiotrophin 1	12.6	interleukin 6 signal transducer	475.33	601.01	297.78
interleukin 6	3.04	interleukin 6 signal transducer	475.33	601.01	297.78
interleukin 2 receptor, gamma chain	3348.38	interleukin 7	188.9	92.2	255.15
intercellular adhesion molecule 2	648.61	integrin beta 2	28.77	382.55	25.64
c-fos induced growth factor	77.84	kinase insert domain protein receptor	35.76	21.37	67.35
cardiotrophin 1	12.6	leukemia inhibitory factor receptor	36.92	11.65	9.37
hepatocyte growth factor	5.81	met proto-oncogene	114.72	252.81	79.71
L1 cell adhesion molecule	596.12	neural cell adhesion molecule 1	129.37	739.95	544.86
jagged 2	31.84	Notch gene homolog 3 (Drosophila)	367.05	160.71	47.61
delta-like 1 homolog (Drosophila)	22.79	Notch gene homolog 3 (Drosophila)	367.05	160.71	47.61
jagged 1	9.96	Notch gene homolog 3 (Drosophila)	367.05	160.71	47.61
leukemia inhibitory factor receptor	291.83	oncostatin M	48.93	38.38	50.68
interleukin 6 signal transducer	85.25	oncostatin M	48.93	38.38	50.68
oncostatin M	143.03	oncostatin M receptor	1150.62	1348.85	130.56
platelet derived growth factor, alpha	91.4	platelet derived growth factor receptor, alpha polypeptide	2140.09	1066.16	444.68
platelet derived growth factor, B polypeptide	121.93	platelet derived growth factor receptor, alpha polypeptide	2140.09	1066.16	444.68
platelet derived growth factor, B polypeptide	121.93	platelet derived growth factor receptor, beta polypeptide	1828.73	504.62	1782.41
chemokine (C-C motif) receptor 2	140.95	chemokine (C-C motif) ligand 2	238.89	3361.8	361.75
chemokine (C-C motif) receptor 5	65.34	chemokine (C-C motif) ligand 2	238.89	3361.8	361.75
chemokine (C-C motif) receptor 9	376.45	chemokine (C-C motif) ligand 25	123.34	54.71	99.73
chemokine (C-C motif) receptor 5	65.34	chemokine (C-C motif) ligand 3	10	9.57	11.79
chemokine (C-C motif) receptor 5	65.34	chemokine (C-C motif) ligand 4	47.14	34.85	20.37
chemokine (C-C motif) receptor 5	65.34	chemokine (C-C motif) ligand 5	120.86	132.92	8.43
chemokine (C-C motif) receptor 5	65.34	chemokine (C-C motif) ligand 7	530.16	2520.78	157.68
chemokine (C-X3-C) receptor 1	74.83	chemokine (C-X3-C motif) ligand 1	478.95	177.85	343.9
chemokine (C-X-C motif) receptor 4	701.61	chemokine (C-X-C motif) ligand 12	12222	23.38	798.14
epidermal growth factor receptor	193.2	transforming growth factor alpha	260.7	13.43	21.42
transforming growth factor, beta 3	22.17	transforming growth factor, beta receptor I	48.14	37.89	82.95
transforming growth factor, beta 2	10.43	transforming growth factor, beta receptor I	48.14	37.89	82.95
transforming growth factor, beta 3	22.17	transforming growth factor, beta receptor II	171.12	84.63	252.94
transforming growth factor, beta 2	10.43	transforming growth factor, beta receptor II	171.12	84.63	252.94
transforming growth factor, beta 3	22.17	Similar to Ornithine decarboxylase (ODC)	197.05	146.05	13.63
transforming growth factor, beta 2	10.43	Similar to Ornithine decarboxylase (ODC)	197.05	146.05	13.63
transforming growth factor, beta 3	22.17	transforming growth factor, beta receptor III	3652.95	3429.13	1151.53
transforming growth factor, beta 2	10.43	transforming growth factor, beta receptor III	3652.95	3429.13	1151.53
lymphotoxin B receptor	71.2	tumor necrosis factor	9.91	27.39	16.77
tumor necrosis factor	47.84	tumor necrosis factor receptor superfamily, member 1a	1973.8	958.68	1143.18
tumor necrosis factor	47.84	tumor necrosis factor receptor superfamily, member 1b	108.47	721.4	108.14
integrin alpha 4	412.77	vascular cell adhesion molecule 1	691.55	182.49	929.47
integrin beta 7	2879.02	vascular cell adhesion molecule 1	691.55	182.49	929.47
integrin beta 1 (fibronectin receptor beta)	130.07	vascular cell adhesion molecule 1	691.55	182.49	929.47
neuropilin 1	333.02	vascular endothelial growth factor A	275.46	1871.68	386.69
kinase insert domain protein receptor	388.61	vascular endothelial growth factor A	275.46	1871.68	386.69
kinase insert domain protein receptor	388.61	vascular endothelial growth factor C	10.35	2.58	43.61
lymphotoxin B receptor	71.2	tumor necrosis factor (ligand) superfamily, member 14	6	6.7	8.45
poliovirus receptor-related 2	35.72	poliovirus receptor-related 3	284.92	327.32	652.46
chemokine (C-C motif) ligand 5	5513.93	chemokine binding protein 2	37.34	25.85	59.83
chemokine (C-C motif) receptor 5	65.34	chemokine binding protein 2	37.34	25.85	59.83
chemokine (C-C motif) ligand 4	489.65	chemokine binding protein 2	37.34	25.85	59.83
integrin beta 1 (fibronectin receptor beta)	130.07	junction adhesion molecule 2	201.03	15.84	25.75
integrin alpha 4	412.77	junction adhesion molecule 2	201.03	15.84	25.75
integrin beta 2	4429.06	junction adhesion molecule 3	151.87	41.75	204.24
junction adhesion molecule 2	8.09	junction adhesion molecule 3	151.87	41.75	204.24
integrin alpha M	13.64	junction adhesion molecule 3	151.87	41.75	204.24
v-erb-b2 erythroblastic leukemia viral oncogene homolog 3 (avian)	533.72	neuregulin 1	99.82	131.64	54.2
v-erb-b2 erythroblastic leukemia viral oncogene homolog 2, neuro/glioblastoma derived oncogene homolog (avian)	14.66	neuregulin 1	99.82	131.64	54.2

## Sheet: Print
Gene expressed in ProB	Mean Intensity	Corresponding gene in stroma	Mean Intensity	NIH3T3	Osteoblasts
activin receptor IIA	138.8	bone morphogenetic protein 4	1334.84	66.22	251.86
activin receptor IIB	178.05	bone morphogenetic protein 4	1334.84	66.22	251.86
CD28 antigen	439.42	CD80 antigen	461.61	38.17	70.76
epidermal growth factor receptor	193.2	epiregulin	421.64	287.92	152.52
insulin-like growth factor 2	113.45	insulin-like growth factor 2 receptor	535.13	1771.73	1703.73
interleukin 2 receptor, gamma chain	3348.38	interleukin 7	188.9	92.2	255.15
L1 cell adhesion molecule	596.12	neural cell adhesion molecule 1	129.37	739.95	544.86
oncostatin M	143.03	oncostatin M receptor	1150.62	1348.85	130.56
platelet derived growth factor, B polypeptide	121.93	platelet derived growth factor receptor, alpha polypeptide	2140.09	1066.16	444.68
platelet derived growth factor, B polypeptide	121.93	platelet derived growth factor receptor, beta polypeptide	1828.73	504.62	1782.41
chemokine (C-C motif) receptor 2	140.95	chemokine (C-C motif) ligand 2	238.89	3361.8	361.75
chemokine (C-C motif) receptor 9	376.45	chemokine (C-C motif) ligand 25	123.34	54.71	99.73
chemokine (C-X-C motif) receptor 4	701.61	chemokine (C-X-C motif) ligand 12	12222	23.38	798.14
epidermal growth factor receptor	193.2	transforming growth factor alpha	260.7	13.43	21.42
integrin alpha 4	412.77	vascular cell adhesion molecule 1	691.55	182.49	929.47
integrin beta 7	2879.02	vascular cell adhesion molecule 1	691.55	182.49	929.47
integrin beta 1 (fibronectin receptor beta)	130.07	vascular cell adhesion molecule 1	691.55	182.49	929.47
neuropilin 1	333.02	vascular endothelial growth factor A	275.46	1871.68	386.69
kinase insert domain protein receptor	388.61	vascular endothelial growth factor A	275.46	1871.68	386.69
integrin beta 1 (fibronectin receptor beta)	130.07	junction adhesion molecule 2	201.03	15.84	25.75
integrin alpha 4	412.77	junction adhesion molecule 2	201.03	15.84	25.75
integrin beta 2	4429.06	junction adhesion molecule 3	151.87	41.75	204.24
