# Supplementary material for: Genomics based analysis of interactions between developing B-lymphocytes and stromal cells reveal complex interactions and two-way communication
Source: BMC Genomics. 2010 Feb 12;11:108. doi: 10.1186/1471-2164-11-108 (PMC2830985; doi:10.1186/1471-2164-11-108)
Supplement: Additional file 8 — Receptor ligand interactions between stroma cells and pre-B cells. A table with the full information about receptor ligand pairs that may be involved in the communication between stroma and pre-B cells. [file 1471-2164-11-108-S8.XLS]

## Sheet: publish
Gene expressed in PreB	Mean Intensity	Corresponding gene in stroma	Mean Intensity	NIH3T3	Osteoblasts
activin A receptor, type 1	11.63	bone morphogenetic protein 4	1334.84	66.22	251.86
activin receptor IIA	90.02	bone morphogenetic protein 4	1334.84	66.22	251.86
bone morphogenetic protein 4	38.73	bone morphogenetic protein receptor, type 1A	326.55	376.98	286.79
bone morphogenetic protein 4	38.73	bone morphogenic protein receptor, type II (serine/threonine kinase)	1466.47	1210	1231.32
chemokine (C-X-C motif) receptor 4	1525.55	chemokine (C-X-C motif) ligand 12	12222	23.38	798.14
ephrin A1	11.25	Eph receptor A7	49.28	2.81	5.08
ephrin A4	20.4	Eph receptor A7	49.28	2.81	5.08
ephrin A5	5.55	Eph receptor A7	49.28	2.81	5.08
RIKEN cDNA C530014P21 gene	6.19	Eph receptor A7	49.28	2.81	5.08
ephrin B1	15.75	Eph receptor B2	98.62	25.52	11.41
ephrin B2	20.16	Eph receptor B2	98.62	25.52	11.41
ephrin B1	15.75	Eph receptor B3	197.52	183.01	186.56
ephrin B2	20.16	Eph receptor B3	197.52	183.01	186.56
epidermal growth factor receptor	176.65	epiregulin	421.64	287.92	152.52
fibroblast growth factor 7	14.31	fibroblast growth factor receptor 2	656.16	13.72	74.14
insulin-like growth factor 2	51.29	insulin-like growth factor 2 receptor	535.13	1771.73	1703.73
insulin-like growth factor 1	18.41	insulin-like growth factor I receptor	109.56	407.58	194.29
vascular cell adhesion molecule 1	20.52	integrin alpha 9	4.67	4.04	22.52
intercellular adhesion molecule 2	1683.44	integrin beta 2	28.77	382.55	25.64
interleukin 1 receptor, type I	7.15	interleukin 1 receptor antagonist	3515.38	15.5	9.76
cardiotrophin 1	11.3	interleukin 6 signal transducer	1590.58	2180.05	956.27
interleukin 6	3.73	interleukin 6 signal transducer	1590.58	2180.05	956.27
interleukin 2 receptor, gamma chain	2146.78	interleukin 7	188.9	92.2	255.15
integrin alpha 4	198.64	junction adhesion molecule 2	201.03	15.84	25.75
integrin beta 1 (fibronectin receptor beta)	48.86	junction adhesion molecule 2	201.03	15.84	25.75
integrin alpha M	13.05	junction adhesion molecule 3	151.87	41.75	204.24
integrin beta 2	1438.32	junction adhesion molecule 3	151.87	41.75	204.24
junction adhesion molecule 2	5.29	junction adhesion molecule 3	151.87	41.75	204.24
hepatocyte growth factor	18.1	met proto-oncogene	114.72	252.81	79.71
v-erb-b2 erythroblastic leukemia viral oncogene homolog 2, neuro/glioblastoma derived oncogene homolog (avian)	18.15	neuregulin 1	99.82	131.64	54.2
RIKEN cDNA E430016F16 gene	27.03	neurotrophin 5	67.05	43.2	60.66
delta-like 1 homolog (Drosophila)	9.42	Notch gene homolog 3 (Drosophila)	367.05	160.71	47.61
jagged 1	6.27	Notch gene homolog 3 (Drosophila)	367.05	160.71	47.61
interleukin 6 signal transducer	41.96	oncostatin M	48.93	38.38	50.68
oncostatin M	101.06	oncostatin M receptor	1150.62	1348.85	130.56
platelet derived growth factor, alpha	9.27	platelet derived growth factor receptor, alpha polypeptide	2140.09	1066.16	444.68
poliovirus receptor-related 2	35.46	poliovirus receptor-related 3	284.92	327.32	652.46
CD22 antigen	2025.11	protein tyrosine phosphatase, receptor type, C	6.09	5.68	8.15
selectin, platelet	110.36	selectin, platelet (p-selectin) ligand	15.14	20.04	24.3
transforming growth factor, beta 2	20.92	Similar to Ornithine decarboxylase (ODC)	197.05	146.05	13.63
transforming growth factor, beta 3	17.87	Similar to Ornithine decarboxylase (ODC)	197.05	146.05	13.63
epidermal growth factor receptor	176.65	transforming growth factor alpha	260.7	13.43	21.42
transforming growth factor, beta 2	20.92	transforming growth factor, beta receptor I	48.14	37.89	82.95
transforming growth factor, beta 3	17.87	transforming growth factor, beta receptor I	48.14	37.89	82.95
transforming growth factor, beta 2	20.92	transforming growth factor, beta receptor II	171.12	84.63	252.94
transforming growth factor, beta 3	17.87	transforming growth factor, beta receptor II	171.12	84.63	252.94
transforming growth factor, beta 2	20.92	transforming growth factor, beta receptor III	3652.95	3429.13	1151.53
transforming growth factor, beta 3	17.87	transforming growth factor, beta receptor III	3652.95	3429.13	1151.53
integrin alpha 4	198.64	vascular cell adhesion molecule 1	691.55	182.49	929.47
integrin beta 1 (fibronectin receptor beta)	48.86	vascular cell adhesion molecule 1	691.55	182.49	929.47

## Sheet: Print
Gene expressed in PreB	Mean Intensity	Corresponding gene in stroma	Mean Intensity	NIH3T3	Osteoblasts
chemokine (C-X-C motif) receptor 4	1525.55	chemokine (C-X-C motif) ligand 12	12222	23.38	798.14
epidermal growth factor receptor	176.65	epiregulin	421.64	287.92	152.52
interleukin 2 receptor, gamma chain	2146.78	interleukin 7	188.9	92.2	255.15
integrin alpha 4	198.64	junction adhesion molecule 2	201.03	15.84	25.75
integrin beta 2	1438.32	junction adhesion molecule 3	151.87	41.75	204.24
oncostatin M	101.06	oncostatin M receptor	1150.62	1348.85	130.56
epidermal growth factor receptor	176.65	transforming growth factor alpha	260.7	13.43	21.42
integrin alpha 4	198.64	vascular cell adhesion molecule 1	691.55	182.49	929.47
