# Supplementary material for: Genomics based analysis of interactions between developing B-lymphocytes and stromal cells reveal complex interactions and two-way communication
Source: BMC Genomics. 2010 Feb 12;11:108. doi: 10.1186/1471-2164-11-108 (PMC2830985; doi:10.1186/1471-2164-11-108)
Supplement: Additional file 9 — Receptor ligand interactions between stroma cells and B cells. A table with the full information about receptor ligand pairs that may be involved in the communication between stroma and B cells. [file 1471-2164-11-108-S9.XLS]

## Sheet: publish
Gene expressed in MatureB	Mean Intensity	Corresponding gene in stroma	Mean Intensity	NIH3T3	Osteoblasts
activin A receptor, type 1	2.49	bone morphogenetic protein 4	1334.84	66.22	251.86
activin receptor IIA	91.71	bone morphogenetic protein 4	1334.84	66.22	251.86
bone morphogenetic protein 4	36.03	bone morphogenetic protein receptor, type 1A	326.55	376.98	286.79
bone morphogenetic protein 4	36.03	bone morphogenic protein receptor, type II (serine/threonine kinase)	1466.47	1210	1231.32
chemokine (C-X-C motif) receptor 4	1274.51	chemokine (C-X-C motif) ligand 12	12222	23.38	798.14
CD19 antigen	2394.99	complement receptor 2	12.58	5.83	7.84
ephrin A1	20.03	Eph receptor A2	937.73	512.5	897.3
ephrin A4	40.04	Eph receptor A2	937.73	512.5	897.3
ephrin A5	10.38	Eph receptor A2	937.73	512.5	897.3
RIKEN cDNA C530014P21 gene	5.33	Eph receptor A2	937.73	512.5	897.3
ephrin A1	20.03	Eph receptor A7	49.28	2.81	5.08
ephrin A4	40.04	Eph receptor A7	49.28	2.81	5.08
ephrin A5	10.38	Eph receptor A7	49.28	2.81	5.08
RIKEN cDNA C530014P21 gene	5.33	Eph receptor A7	49.28	2.81	5.08
ephrin B1	32.99	Eph receptor B2	98.62	25.52	11.41
ephrin B2	26.25	Eph receptor B2	98.62	25.52	11.41
ephrin B1	32.99	Eph receptor B3	197.52	183.01	186.56
ephrin B2	26.25	Eph receptor B3	197.52	183.01	186.56
epidermal growth factor receptor	145.24	epiregulin	421.64	287.92	152.52
fibroblast growth factor 10	21.98	fibroblast growth factor receptor 1	508.5	304.14	647.36
fibroblast growth factor 10	21.98	fibroblast growth factor receptor 2	656.16	13.72	74.14
fibroblast growth factor 7	9.07	fibroblast growth factor receptor 2	656.16	13.72	74.14
FMS-like tyrosine kinase 3	365.06	FMS-like tyrosine kinase 3 ligand	24.84	23.07	46.54
insulin-like growth factor 2	49.28	Insulin-like growth factor 2 receptor	118.96	67.33	82.88
insulin-like growth factor 1	15.63	insulin-like growth factor I receptor	109.56	407.58	194.29
intercellular adhesion molecule 2	1214.47	integrin beta 2	28.77	382.55	25.64
interleukin 1 receptor, type I	7.62	interleukin 1 receptor antagonist	3515.38	15.5	9.76
interleukin 15	22.7	interleukin 2 receptor, gamma chain	8.32	5.45	17.77
cardiotrophin 1	22.98	interleukin 6 signal transducer	1590.58	2180.05	956.27
interleukin 6	1.65	interleukin 6 signal transducer	1590.58	2180.05	956.27
interleukin 2 receptor, gamma chain	2746.4	interleukin 7	188.9	92.2	255.15
interleukin 7	56.84	interleukin 7 receptor	8.61	6.9	6.66
Integrin alpha 4	1640.39	junction adhesion molecule 2	201.03	15.84	25.75
integrin beta 1 (fibronectin receptor beta)	235.24	junction adhesion molecule 2	201.03	15.84	25.75
integrin alpha M	12.07	junction adhesion molecule 3	151.87	41.75	204.24
integrin beta 2	1780.78	junction adhesion molecule 3	151.87	41.75	204.24
junction adhesion molecule 2	5.04	junction adhesion molecule 3	151.87	41.75	204.24
lymphotoxin A	539.73	lymphotoxin B receptor	965.12	285.25	518.93
hepatocyte growth factor	10.61	met proto-oncogene	114.72	252.81	79.71
v-erb-b2 erythroblastic leukemia viral oncogene homolog 2, neuro/glioblastoma derived oncogene homolog (avian)	11.01	neuregulin 1	99.82	131.64	54.2
v-erb-b2 erythroblastic leukemia viral oncogene homolog 3 (avian)	335.58	neuregulin 1	99.82	131.64	54.2
delta-like 1 homolog (Drosophila)	10.52	Notch gene homolog 3 (Drosophila)	367.05	160.71	47.61
jagged 1	86.73	Notch gene homolog 3 (Drosophila)	367.05	160.71	47.61
platelet derived growth factor, alpha	6.22	platelet derived growth factor receptor, alpha polypeptide	2140.09	1066.16	444.68
CD22 antigen	3612.51	protein tyrosine phosphatase, receptor type, C	6.09	5.68	8.15
transforming growth factor, beta 1	717.83	Similar to Ornithine decarboxylase (ODC)	197.05	146.05	13.63
transforming growth factor, beta 2	8.02	Similar to Ornithine decarboxylase (ODC)	197.05	146.05	13.63
transforming growth factor, beta 3	35.21	Similar to Ornithine decarboxylase (ODC)	197.05	146.05	13.63
epidermal growth factor receptor	145.24	transforming growth factor alpha	260.7	13.43	21.42
transforming growth factor, beta 1	717.83	transforming growth factor, beta receptor I	48.14	37.89	82.95
transforming growth factor, beta 2	8.02	transforming growth factor, beta receptor I	48.14	37.89	82.95
transforming growth factor, beta 3	35.21	transforming growth factor, beta receptor I	48.14	37.89	82.95
transforming growth factor, beta 1	717.83	transforming growth factor, beta receptor II	171.12	84.63	252.94
transforming growth factor, beta 2	8.02	transforming growth factor, beta receptor II	171.12	84.63	252.94
transforming growth factor, beta 3	35.21	transforming growth factor, beta receptor II	171.12	84.63	252.94
transforming growth factor, beta 1	717.83	transforming growth factor, beta receptor III	3652.95	3429.13	1151.53
transforming growth factor, beta 2	8.02	transforming growth factor, beta receptor III	3652.95	3429.13	1151.53
transforming growth factor, beta 3	35.21	transforming growth factor, beta receptor III	3652.95	3429.13	1151.53
lymphotoxin B receptor	32.25	tumor necrosis factor	9.91	27.39	16.77
lymphotoxin A	539.73	tumor necrosis factor receptor superfamily, member 1a	1973.8	958.68	1143.18
tumor necrosis factor	78.14	tumor necrosis factor receptor superfamily, member 1a	1973.8	958.68	1143.18
lymphotoxin A	539.73	tumor necrosis factor receptor superfamily, member 1b	108.47	721.4	108.14
tumor necrosis factor	78.14	tumor necrosis factor receptor superfamily, member 1b	108.47	721.4	108.14
Integrin alpha 4	1640.39	vascular cell adhesion molecule 1	691.55	182.49	929.47
integrin beta 1 (fibronectin receptor beta)	235.24	vascular cell adhesion molecule 1	691.55	182.49	929.47
integrin beta 7	942.33	vascular cell adhesion molecule 1	691.55	182.49	929.47
neuropilin 1	14.26	vascular endothelial growth factor A	275.46	1871.68	386.69

## Sheet: Sheet1
Gene expressed in MatureB	Mean Intensity	Corresponding gene in stroma	Mean Intensity	NIH3T3	Osteoblasts
chemokine (C-X-C motif) receptor 4	1274.51	chemokine (C-X-C motif) ligand 12	12222	23.38	798.14
epidermal growth factor receptor	145.24	epiregulin	421.64	287.92	152.52
interleukin 2 receptor, gamma chain	2746.4	interleukin 7	188.9	92.2	255.15
Integrin alpha 4	1640.39	junction adhesion molecule 2	201.03	15.84	25.75
integrin beta 1 (fibronectin receptor beta)	235.24	junction adhesion molecule 2	201.03	15.84	25.75
integrin beta 2	1780.78	junction adhesion molecule 3	151.87	41.75	204.24
lymphotoxin A	539.73	lymphotoxin B receptor	965.12	285.25	518.93
transforming growth factor, beta 1	717.83	Similar to Ornithine decarboxylase (ODC)	197.05	146.05	13.63
epidermal growth factor receptor	145.24	transforming growth factor alpha	260.7	13.43	21.42
transforming growth factor, beta 1	717.83	transforming growth factor, beta receptor II	171.12	84.63	252.94
transforming growth factor, beta 1	717.83	transforming growth factor, beta receptor III	3652.95	3429.13	1151.53
lymphotoxin A	539.73	tumor necrosis factor receptor superfamily, member 1a	1973.8	958.68	1143.18
lymphotoxin A	539.73	tumor necrosis factor receptor superfamily, member 1b	108.47	721.4	108.14
Integrin alpha 4	1640.39	vascular cell adhesion molecule 1	691.55	182.49	929.47
integrin beta 1 (fibronectin receptor beta)	235.24	vascular cell adhesion molecule 1	691.55	182.49	929.47
integrin beta 7	942.33	vascular cell adhesion molecule 1	691.55	182.49	929.47
